# Supplementary material for: Association of oxidized ApoB and oxidized ApoA-I with high-risk coronary plaque features in cardiovascular disease
Source: JCI Insight. 2023 Oct 23;8(20):e172893. doi: 10.1172/jci.insight.172893 (PMC10619497; doi:10.1172/jci.insight.172893)
Supplement: Supporting data values [file jciinsight-8-172893-s232.xls]

## Sheet: Tables 1-2, Figures 1-2
Group	artery	SEGMENT_Name	Total Burden, LI-adjusted	Dense Calcium Burden, LI-adjusted	Noncalcified Burden, LI-adjusted	Fibrous burden, LI-adjusted	Fibrous fatty burden, LI- Adjusted	Necrotic Core burden, Adjusted	CEC	CETP activity	sCD36 (ng/mL)	sLOX-1 (pg/ml)	oxLDL (U/L)	oxHDL (U/mL)	ApoC3P(mg/dL)	ApoC3d(mg/dL)	ApoE-HDL (mg/dL)	HDL-C (mg/dL)	LDL-C (mg/dL)	sdLDL-C (mg/dL)	LDL-TG (mg/dL)	Total Agaston Score	LogAgaston Score	Tot. Cholesterol	HDL	LDL	TGs	CRP	Apo A-1	Apo B	ApoB/ApoA1	ApoE/HDL	ApoE	ApoC3	CVD	CVD1	ISCHEMIA SYMPTOMS	CAD	DM2	HTN	HLD	POST_PCI	POST_CABG	CURRENT SMK_0-1	BMI	HDLP	HDLS	LDLP	LDLS
1	1	LAD	0.00812284	0.000884324	0.00723852	0.00598482	0.00100182	0.00024872	0.856953	5.0381	0	108	62.145	430.662	35.1202	12.476	7.3	78.8	84	25.8	12.2	0	0	180	72	85	114	0.2	190	67	0.352632	0.0926396	1	1	1	1	0	1	0	0	0	0	0	0	21.7885	38.7	9.7	866	20.8
	2	LCX	0.00692316	0.000772681	0.00615048	0.00576702	0.000395945	7.24238e-05	0.856953	5.0381	0	108	62.145	430.662	35.1202	12.476	7.3	78.8	84	25.8	12.2	0	0	180	72	85	114	0.2	190	67	0.352632	0.0926396	1	1	1	1	0	1	0	0	0	0	0	0	21.7885	38.7	9.7	866	20.8
	3	RCA	0.0076535	9.52882e-06	0.00764397	0.00326093	0.000372862	2.58639e-05	0.856953	5.0381	0	108	62.145	430.662	35.1202	12.476	7.3	78.8	84	25.8	12.2	0	0	180	72	85	114	0.2	190	67	0.352632	0.0926396	1	1	1	1	0	1	0	0	0	0	0	0	21.7885	38.7	9.7	866	20.8
1	1	LAD	0.00630333	2.4139e-05	0.00627919	0.00193944	0.000176833	9.65561e-06	1.2263	6.54453	0.823333	244	48.2652	315.94	18.5593	4.39391	6.1	70.1	75	17.6	13	0	0	151	72	68	55	2.3	156	63	0.403846	0.0870185	1	1	1	1	0	1	0	0	0	1	0	0	20.8452	29.6	10.7	469	21
	2	LCX	0.00661898	0.000122481	0.0064965	0.00501769	0.00114292	0.000370064	1.2263	6.54453	0.823333	244	48.2652	315.94	18.5593	4.39391	6.1	70.1	75	17.6	13	0	0	151	72	68	55	2.3	156	63	0.403846	0.0870185	1	1	1	1	0	1	0	0	0	1	0	0	20.8452	29.6	10.7	469	21
	3	RCA	0.00631794	7.01628e-06	0.00631093	0.00340717	0.00201695	0.000927985	1.2263	6.54453	0.823333	244	48.2652	315.94	18.5593	4.39391	6.1	70.1	75	17.6	13	0	0	151	72	68	55	2.3	156	63	0.403846	0.0870185	1	1	1	1	0	1	0	0	0	1	0	0	20.8452	29.6	10.7	469	21
1	1	LAD	0.00683715	6.81954e-05	0.00676895	0.00294803	0.000191899	1.01323e-05	1.09491	6.02761	0	434	49.8615	572.793	13.2785	3.98784	7.5	80.6	181	48.7	16.2	0	0	246	71	162	66	0.3	167	126	0.754491	0.0930521	1	1	1	1	1	1	0	1	0	0	0	0	21.0586	36.2	10.1	1709	21.3
	2	LCX	0.00669712	0.00144402	0.0052531	0.00450668	0.000519802	0.000262776	1.09491	6.02761	0	434	49.8615	572.793	13.2785	3.98784	7.5	80.6	181	48.7	16.2	0	0	246	71	162	66	0.3	167	126	0.754491	0.0930521	1	1	1	1	1	1	0	1	0	0	0	0	21.0586	36.2	10.1	1709	21.3
	3	RCA	0.00923339	0.00121456	0.00801883	0.00625168	0.000793228	0.000772895	1.09491	6.02761	0	434	49.8615	572.793	13.2785	3.98784	7.5	80.6	181	48.7	16.2	0	0	246	71	162	66	0.3	167	126	0.754491	0.0930521	1	1	1	1	1	1	0	1	0	0	0	0	21.0586	36.2	10.1	1709	21.3
1	1	LAD	0.00694939	0.000133187	0.00681621	0.00236743	0.000356128	3.27213e-05	1.16151	8.41068	0.01	193	86.8247	290.244	26.1973	7.58784	7.2	73.8	146	39.4	11.4	22	3.09104	226	78	128	101	1.8	203	108	0.53202	0.097561	1	1	1	1	0	0	0	1	0	0	0	0	26.5767	39.7	9.6	1201	20.9
	2	LCX	0.00840089	0.000161418	0.00823947	0.00381159	6.27376e-05	1.95008e-06	1.16151	8.41068	0.01	193	86.8247	290.244	26.1973	7.58784	7.2	73.8	146	39.4	11.4	22	3.09104	226	78	128	101	1.8	203	108	0.53202	0.097561	1	1	1	1	0	0	0	1	0	0	0	0	26.5767	39.7	9.6	1201	20.9
	3	RCA	0.00892222	0.000505488	0.00841674	0.00745987	0.000743172	0.000249831	1.16151	8.41068	0.01	193	86.8247	290.244	26.1973	7.58784	7.2	73.8	146	39.4	11.4	22	3.09104	226	78	128	101	1.8	203	108	0.53202	0.097561	1	1	1	1	0	0	0	1	0	0	0	0	26.5767	39.7	9.6	1201	20.9
1	1	LAD	0.00468591	0.000249301	0.0044366	0.00145945	0.000125689	4.39748e-05	1.50201	10.2175	0	157	98.2985	569.319	27.8099	5.53293	9.7	100.3	115	37.2	12.5	0	0	232	105	109	95	0.2	196	95	0.484694	0.0967099	1	1	1	1	0	1	0	0	0	0	0	0	18.582	32.5	10.7	1079	21.4
	2	LCX	0.00494101	0.00122288	0.00371813	0.00297472	0.000420213	0.000271477	1.50201	10.2175	0	157	98.2985	569.319	27.8099	5.53293	9.7	100.3	115	37.2	12.5	0	0	232	105	109	95	0.2	196	95	0.484694	0.0967099	1	1	1	1	0	1	0	0	0	0	0	0	18.582	32.5	10.7	1079	21.4
	3	RCA	0.00569297	0.001689	0.00400397	0.00363974	0.000255426	0.000102157	1.50201	10.2175	0	157	98.2985	569.319	27.8099	5.53293	9.7	100.3	115	37.2	12.5	0	0	232	105	109	95	0.2	196	95	0.484694	0.0967099	1	1	1	1	0	1	0	0	0	0	0	0	18.582	32.5	10.7	1079	21.4
1	1	LAD	0.0038336	0.000800475	0.00303312	0.000769651	0	0	1.00417	2.82019	0.71	282	35.0059	321.439	9.43877	5.32423	5.8	65.8	70	14.8	11.8	0	0	143	69	61	66	0.5	154	59	0.383117	0.0881459	1	1	1	1	0	1	0	1	0	1	0	0	21.7734	29.8	10.4	506	21
	2	LCX	0.0047613	0.00302744	0.00173387	0.00176733	2.31044e-05	6.33481e-06	1.00417	2.82019	0.71	282	35.0059	321.439	9.43877	5.32423	5.8	65.8	70	14.8	11.8	0	0	143	69	61	66	0.5	154	59	0.383117	0.0881459	1	1	1	1	0	1	0	1	0	1	0	0	21.7734	29.8	10.4	506	21
	3	RCA	0.00435654	0.00177812	0.00257842	0.00252062	7.00115e-05	1.52926e-05	1.00417	2.82019	0.71	282	35.0059	321.439	9.43877	5.32423	5.8	65.8	70	14.8	11.8	0	0	143	69	61	66	0.5	154	59	0.383117	0.0881459	1	1	1	1	0	1	0	1	0	1	0	0	21.7734	29.8	10.4	506	21
1	1	LAD	0.00615358	1.37976e-05	0.00613978	0.00268619	7.85483e-05	0	1.66886	3.64064	0.0733333	112	104.441	436.958	24.3527	4.70107	6.1	66.8	139	28.1	24.6	0	0	213	64	125	114	4	171	101	0.590643	0.0913174	1	1	1	1	0	0	0	1	0	0	0	0	29.0701	35.2	9.9	1399	21.4
	2	LCX	0.00719049	0.000171542	0.00701895	0.00602903	0.000817154	0.000172476	1.66886	3.64064	0.0733333	112	104.441	436.958	24.3527	4.70107	6.1	66.8	139	28.1	24.6	0	0	213	64	125	114	4	171	101	0.590643	0.0913174	1	1	1	1	0	0	0	1	0	0	0	0	29.0701	35.2	9.9	1399	21.4
	3	RCA	0.00789627	0.000106406	0.00778986	0.00614451	0.00124812	0.000396684	1.66886	3.64064	0.0733333	112	104.441	436.958	24.3527	4.70107	6.1	66.8	139	28.1	24.6	0	0	213	64	125	114	4	171	101	0.590643	0.0913174	1	1	1	1	0	0	0	1	0	0	0	0	29.0701	35.2	9.9	1399	21.4
1	1	LAD	0.0249323	0	0.0249323	0.0131602	0.00128047	0.000138244	1.07156	5.0404	18.05	148	33.9657	943.409	15.4453	4.55725	7.2	81.9	66	13.1	10.3	0	0	158	90	59	42	0.7	187	55	0.294118	0.0879121	1	1	1	1	0	1	0	1	0	1	0	0	22.758	35.3	10.6	409	21.5
	2	LCX	0.0213504	0	0.0213504	0.00574805	0.00848552	0.00709866	1.07156	5.0404	18.05	148	33.9657	943.409	15.4453	4.55725	7.2	81.9	66	13.1	10.3	0	0	158	90	59	42	0.7	187	55	0.294118	0.0879121	1	1	1	1	0	1	0	1	0	1	0	0	22.758	35.3	10.6	409	21.5
	3	RCA	0.0198476	0	0.0198476	0.003685	0.00911507	0.00704717	1.07156	5.0404	18.05	148	33.9657	943.409	15.4453	4.55725	7.2	81.9	66	13.1	10.3	0	0	158	90	59	42	0.7	187	55	0.294118	0.0879121	1	1	1	1	0	1	0	1	0	1	0	0	22.758	35.3	10.6	409	21.5
1	1	LAD	0.00935721	0.00021667	0.00914054	0.00665612	0.00179541	0.000705429	1.28807	6.61534	0	295	59.7803	284.442	37.5037	6.78296	7.5	70.6	179	63.3	22	0	0	260	65	167	141	1.7	201	127	0.631841	0.106232	1	1	1	1	0	1	0	0	0	0	0	0	29.5587	49.9	8.8	2239	20.8
	2	LCX	0.0104293	4.03015e-05	0.010389	0.00445155	0.000724614	5.21415e-05	1.28807	6.61534	0	295	59.7803	284.442	37.5037	6.78296	7.5	70.6	179	63.3	22	0	0	260	65	167	141	1.7	201	127	0.631841	0.106232	1	1	1	1	0	1	0	0	0	0	0	0	29.5587	49.9	8.8	2239	20.8
	3	RCA	0.0101837	2.99949e-05	0.0101537	0.00532011	0.00294022	0.00186354	1.28807	6.61534	0	295	59.7803	284.442	37.5037	6.78296	7.5	70.6	179	63.3	22	0	0	260	65	167	141	1.7	201	127	0.631841	0.106232	1	1	1	1	0	1	0	0	0	0	0	0	29.5587	49.9	8.8	2239	20.8
1	1	LAD	0.011019	0.000872694	0.0101463	0.00496653	0.000639464	9.12621e-05	0.862076	6.99275	0.0266667	267	141.502		40.1595		6.8	67.1	122	28.4	10.7	159	5.0689	221	69	129	114	0.6	182	91	0.5	0.101341	1	1	1	1	0	1	0	1	0	1	0	0	22.4248	35.7	9.5	1188	20.9
	2	LCX	0.00884877	0.000161546	0.00868722	0.00636585	0.00164367	0.000712852	0.862076	6.99275	0.0266667	267	141.502		40.1595		6.8	67.1	122	28.4	10.7	159	5.0689	221	69	129	114	0.6	182	91	0.5	0.101341	1	1	1	1	0	1	0	1	0	1	0	0	22.4248	35.7	9.5	1188	20.9
	3	RCA	0.0109623	0.000431797	0.0105305	0.00828981	0.00157483	0.000620228	0.862076	6.99275	0.0266667	267	141.502		40.1595		6.8	67.1	122	28.4	10.7	159	5.0689	221	69	129	114	0.6	182	91	0.5	0.101341	1	1	1	1	0	1	0	1	0	1	0	0	22.4248	35.7	9.5	1188	20.9
1	1	LAD	0.00821085	1.24632e-05	0.00819839	0.0027572	0.000888179	0.000285876	1.42626	3.70334	0.253333	294	92.4061	418.789	22.038	5.23976	6.2	60.9	204	71	19.8	0	0	282	58	191	165	0.5	167	143	0.856287	0.101806	1	1	1	1	0	1	0	0	0	0	0	0	22.8759	39.5	8.7	2066	20.6
	2	LCX	0.00755827	2.24555e-05	0.00753582	0.00292653	0.000242457	1.05416e-05	1.42626	3.70334	0.253333	294	92.4061	418.789	22.038	5.23976	6.2	60.9	204	71	19.8	0	0	282	58	191	165	0.5	167	143	0.856287	0.101806	1	1	1	1	0	1	0	0	0	0	0	0	22.8759	39.5	8.7	2066	20.6
	3	RCA	0.00823071	9.41846e-06	0.00822129	0.0033952	0.000244604	1.19617e-06	1.42626	3.70334	0.253333	294	92.4061	418.789	22.038	5.23976	6.2	60.9	204	71	19.8	0	0	282	58	191	165	0.5	167	143	0.856287	0.101806	1	1	1	1	0	1	0	0	0	0	0	0	22.8759	39.5	8.7	2066	20.6
1	1	LAD	0.0088813	2.03616e-05	0.00886094	0.00397931	0.000469808	2.76917e-05	1.02731	6.87845	0	365	75.7952	760.834	44.5987	7.45784	7.5	76.7	141	37.4	11.4	0	0	232	78	134	97	0.9	191	99	0.518325	0.0977836	1	1	1	1	0	1	0	1	0	0	0	0	28.5517	37.5	9.6	1212	21.7
	2	LCX	0.0106652	0.00105306	0.00961212	0.00923884	0.00040033	2.08671e-05	1.02731	6.87845	0	365	75.7952	760.834	44.5987	7.45784	7.5	76.7	141	37.4	11.4	0	0	232	78	134	97	0.9	191	99	0.518325	0.0977836	1	1	1	1	0	1	0	1	0	0	0	0	28.5517	37.5	9.6	1212	21.7
	3	RCA	0.0112561	7.93838e-05	0.0111767	0.00876497	0.00181733	0.000585057	1.02731	6.87845	0	365	75.7952	760.834	44.5987	7.45784	7.5	76.7	141	37.4	11.4	0	0	232	78	134	97	0.9	191	99	0.518325	0.0977836	1	1	1	1	0	1	0	1	0	0	0	0	28.5517	37.5	9.6	1212	21.7
1	1	LAD	0.0088039	7.283e-05	0.00873107	0.00486667	9.78687e-05	1.82075e-06	1.69566	4.68061	0.09	142	68.6708	514.386	10.0644	2.76218	6.7	68.7	118	29.9	14	0	0	209	74	116	97	0.8	171	96	0.561404	0.0975255	1	1	1	1	0	1	0	0	0	0	0	0	21.0767	34.8	9.8	1199	21.5
	2	LCX	0.00681159	0.000881918	0.00592967	0.00513517	0.000648439	0.00012107	1.69566	4.68061	0.09	142	68.6708	514.386	10.0644	2.76218	6.7	68.7	118	29.9	14	0	0	209	74	116	97	0.8	171	96	0.561404	0.0975255	1	1	1	1	0	1	0	0	0	0	0	0	21.0767	34.8	9.8	1199	21.5
	3	RCA	0.00889367	0.00118474	0.00770893	0.00768241	9.13632e-05	5.14936e-06	1.69566	4.68061	0.09	142	68.6708	514.386	10.0644	2.76218	6.7	68.7	118	29.9	14	0	0	209	74	116	97	0.8	171	96	0.561404	0.0975255	1	1	1	1	0	1	0	0	0	0	0	0	21.0767	34.8	9.8	1199	21.5
1	1	LAD	0.0163678	0	0.0163678	0.00784083	0.0012049	0.000122737	1.63176	4.47405	0	151	48.199	657.761	29.963	2.49689	6.2	69.8	126	31.1	13.2	0	0	205	66	115	119	0.2	167	92	0.550898	0.0888252	1	1	1	1	0	0	0	0	0	0	0	0	25.0221	33.8	9.5	1178	21.2
	2	LCX	0.0147919	0.000167397	0.0146245	0.0055792	0.00479778	0.00402288	1.63176	4.47405	0	151	48.199	657.761	29.963	2.49689	6.2	69.8	126	31.1	13.2	0	0	205	66	115	119	0.2	167	92	0.550898	0.0888252	1	1	1	1	0	0	0	0	0	0	0	0	25.0221	33.8	9.5	1178	21.2
	3	RCA	0.0162865	0	0.0162865	0.00816198	0.00552357	0.00255862	1.63176	4.47405	0	151	48.199	657.761	29.963	2.49689	6.2	69.8	126	31.1	13.2	0	0	205	66	115	119	0.2	167	92	0.550898	0.0888252	1	1	1	1	0	0	0	0	0	0	0	0	25.0221	33.8	9.5	1178	21.2
1	1	LAD	0.00733535	0.000247708	0.00708764	0.00630461	0.000677695	0.000116359	1.41611	3.7029	0	116	103.19		10.4485		7.8	80.9	80	19.3	9.5	0	0	183	100	75	43		192	65	0.338542	0.0964153	1	1	1	1	0	1	0	0	0	1	0	0	25.6805	38.4	10.4	738	21.4
	2	LCX	0.00727057	0.000273009	0.00699756	0.00552697	0.000987783	0.000464566	1.41611	3.7029	0	116	103.19		10.4485		7.8	80.9	80	19.3	9.5	0	0	183	100	75	43		192	65	0.338542	0.0964153	1	1	1	1	0	1	0	0	0	1	0	0	25.6805	38.4	10.4	738	21.4
	3	RCA	0.00717824	5.62496e-06	0.00717262	0.00269377	7.87494e-05	6.24995e-07	1.41611	3.7029	0	116	103.19		10.4485		7.8	80.9	80	19.3	9.5	0	0	183	100	75	43		192	65	0.338542	0.0964153	1	1	1	1	0	1	0	0	0	1	0	0	25.6805	38.4	10.4	738	21.4
1	1	LAD	0.00708059	3.6239e-05	0.00704435	0.00268398	0.00018904	3.39117e-05	1.63532	6.10365	0	141	68.5987	440.139	27.6735	4.43676	6.7	66.5	106	35.1	12.5	0	0	209	70	93	229	0.5	202	91	0.450495	0.100752	1	1	1	1	0	0	0	0	0	0	0	0	21.0247	45.4	9.1	1377	20.4
	2	LCX	0.00758179	0.000605918	0.00697587	0.00606187	0.000771756	0.000141553	1.63532	6.10365	0	141	68.5987	440.139	27.6735	4.43676	6.7	66.5	106	35.1	12.5	0	0	209	70	93	229	0.5	202	91	0.450495	0.100752	1	1	1	1	0	0	0	0	0	0	0	0	21.0247	45.4	9.1	1377	20.4
	3	RCA	0.0103823	0.000318872	0.0100635	0.00842444	0.00128119	0.000344907	1.63532	6.10365	0	141	68.5987	440.139	27.6735	4.43676	6.7	66.5	106	35.1	12.5	0	0	209	70	93	229	0.5	202	91	0.450495	0.100752	1	1	1	1	0	0	0	0	0	0	0	0	21.0247	45.4	9.1	1377	20.4
1	1	LAD	0.016802	8.70657e-05	0.0167149	0.0072923	0.00238425	0.000917538	1.0885	5.10519	10.4033	264	42.1954	1040.39	13.1533	2.46623	7.9	84.5	101	20.6	9.6	22	3.09104	183	93	83	37	0.3	195	75	0.384615	0.0934911	1	1	1	1	0	1	0	0	0	1	0	0	23.1595	36.9	10.2	759	21.3
	2	LCX	0.0104652	0.000147508	0.0103176	0.0074838	0.0020495	0.000791343	1.0885	5.10519	10.4033	264	42.1954	1040.39	13.1533	2.46623	7.9	84.5	101	20.6	9.6	22	3.09104	183	93	83	37	0.3	195	75	0.384615	0.0934911	1	1	1	1	0	1	0	0	0	1	0	0	23.1595	36.9	10.2	759	21.3
	3	RCA	0.0150198	0.000118801	0.014901	0.0119061	0.00241541	0.000635439	1.0885	5.10519	10.4033	264	42.1954	1040.39	13.1533	2.46623	7.9	84.5	101	20.6	9.6	22	3.09104	183	93	83	37	0.3	195	75	0.384615	0.0934911	1	1	1	1	0	1	0	0	0	1	0	0	23.1595	36.9	10.2	759	21.3
1	1	LAD	0.0245704	0.00217172	0.0223987	0.00921499	0.00403751	0.002028	1.21354	2.97794	1.56333	173	72.1553	567.082	22.8826	5.84045	5.9	62.7	111	31.1	11.6	313	5.7462	174	65	91	92	1.7	193	84	0.435233	0.0940989	1	1	1	1	0	1	0	0	1	1	0	0	25.8456	46.8	8.9	1008	20.4
	2	LCX	0.0128238	0.000148183	0.0126757	0.00718514	0.00255113	0.00286005	1.21354	2.97794	1.56333	173	72.1553	567.082	22.8826	5.84045	5.9	62.7	111	31.1	11.6	313	5.7462	174	65	91	92	1.7	193	84	0.435233	0.0940989	1	1	1	1	0	1	0	0	1	1	0	0	25.8456	46.8	8.9	1008	20.4
	3	RCA	0.0181146	0.000129104	0.0179855	0.0119567	0.00365286	0.00231846	1.21354	2.97794	1.56333	173	72.1553	567.082	22.8826	5.84045	5.9	62.7	111	31.1	11.6	313	5.7462	174	65	91	92	1.7	193	84	0.435233	0.0940989	1	1	1	1	0	1	0	0	1	1	0	0	25.8456	46.8	8.9	1008	20.4
1	1	LAD	0.0102725	2.68754e-05	0.0102456	0.00388367	0.00105437	6.94456e-05	1.33233	4.68166	0	251	50.8005	545.063	43.8873	16.4173	5.9	60.9	109	46.3	20.2	0	0	196	61	98	183	0.6	183	96	0.52459	0.0968801	1	1	1	1	0	1	0	1	1	0	0	0	26.4846	51.3	9.2	1167	20.6
	2	LCX	0.0102344	0.000208086	0.0100263	0.00569993	0.00210549	0.0021724	1.33233	4.68166	0	251	50.8005	545.063	43.8873	16.4173	5.9	60.9	109	46.3	20.2	0	0	196	61	98	183	0.6	183	96	0.52459	0.0968801	1	1	1	1	0	1	0	1	1	0	0	0	26.4846	51.3	9.2	1167	20.6
	3	RCA	0.00912987	0.000104366	0.00902551	0.00789137	0.00104185	0.00012901	1.33233	4.68166	0	251	50.8005	545.063	43.8873	16.4173	5.9	60.9	109	46.3	20.2	0	0	196	61	98	183	0.6	183	96	0.52459	0.0968801	1	1	1	1	0	1	0	1	1	0	0	0	26.4846	51.3	9.2	1167	20.6
1	1	LAD	0.00590362	0.000622111	0.00528151	0.00507185	0.000237817	2.64541e-05	1.16641	10.3135	0	229	73.6651	331.761	18.6567	4.38183	6.5	69	114	36.4	8.3	0	0	218	73	129	81	0	163	95	0.582822	0.0942029	1	1	1	1	0	0	0	0	0	0	0	0	20.7875	39.7	9.5	934	21.7
	2	LCX	0.00684792	0.00093232	0.0059156	0.00557421	0.000281356	4.41977e-05	1.16641	10.3135	0	229	73.6651	331.761	18.6567	4.38183	6.5	69	114	36.4	8.3	0	0	218	73	129	81	0	163	95	0.582822	0.0942029	1	1	1	1	0	0	0	0	0	0	0	0	20.7875	39.7	9.5	934	21.7
	3	RCA	0.00710595	1.66617e-05	0.00708929	0.0029254	0.000279102	6.33143e-05	1.16641	10.3135	0	229	73.6651	331.761	18.6567	4.38183	6.5	69	114	36.4	8.3	0	0	218	73	129	81	0	163	95	0.582822	0.0942029	1	1	1	1	0	0	0	0	0	0	0	0	20.7875	39.7	9.5	934	21.7
1	1	LAD	0.010162	4.59785e-05	0.010116	0.00460003	0.000510827	2.68638e-05	1.0659	6.85288	0	141	75.0375	661.349	13.7489	2.79777	7.2	74.4	135	32.6	10.7	0	0	243	78	150	73	1.5	177	101	0.570621	0.0967742	1	1	1	1	0	1	0	1	0	0	0	0	24.7305	37.2	9.7	1521	21.2
	2	LCX	0.0106006	0.000276426	0.0103242	0.00812169	0.00187632	0.000336667	1.0659	6.85288	0	141	75.0375	661.349	13.7489	2.79777	7.2	74.4	135	32.6	10.7	0	0	243	78	150	73	1.5	177	101	0.570621	0.0967742	1	1	1	1	0	1	0	1	0	0	0	0	24.7305	37.2	9.7	1521	21.2
	3	RCA	0.0118538	4.84554e-05	0.0118054	0.00830658	0.00244635	0.00104024	1.0659	6.85288	0	141	75.0375	661.349	13.7489	2.79777	7.2	74.4	135	32.6	10.7	0	0	243	78	150	73	1.5	177	101	0.570621	0.0967742	1	1	1	1	0	1	0	1	0	0	0	0	24.7305	37.2	9.7	1521	21.2
1	1	LAD	0.0136298	2.77712e-06	0.013627	0.00621623	0.00103315	5.64681e-05	0.750249	8.33252	8.11		56.7585	614.977	3.41397	2.82296	6.1	67.7	113	27.3	10.8	0	0	190	70	112	39	3.7	171	90	0.526316	0.0901034	1	1	1	1	0	1	0	0	0	0	0	0	30.2358	36.8	9.5	1185	21.3
	2	LCX	0.0153167	1.0887e-06	0.0153156	0.00771086	0.000681516	4.02819e-05	0.750249	8.33252	8.11		56.7585	614.977	3.41397	2.82296	6.1	67.7	113	27.3	10.8	0	0	190	70	112	39	3.7	171	90	0.526316	0.0901034	1	1	1	1	0	1	0	0	0	0	0	0	30.2358	36.8	9.5	1185	21.3
	3	RCA	0.0171573	0	0.0171573	0.00690237	0.00665742	0.00358647	0.750249	8.33252	8.11		56.7585	614.977	3.41397	2.82296	6.1	67.7	113	27.3	10.8	0	0	190	70	112	39	3.7	171	90	0.526316	0.0901034	1	1	1	1	0	1	0	0	0	0	0	0	30.2358	36.8	9.5	1185	21.3
1	1	LAD	0.00843718	5.75551e-05	0.00837963	0.00356163	0.000240473	2.52292e-05	1.42038	6.08762	0.146667	304	121.488		17.9603	0	6.5	69.4	126	31	32.4	1	0	193	66	105	107	5	210	95	0.452381	0.0936599	1	1	1	1	0	1	0	1	0	0	0	0	26.2479	45.9	9.5	1756	21.1
	2	LCX	0.0071745	0.000438263	0.00673624	0.00586537	0.000703124	0.00019872	1.42038	6.08762	0.146667	304	121.488		17.9603	0	6.5	69.4	126	31	32.4	1	0	193	66	105	107	5	210	95	0.452381	0.0936599	1	1	1	1	0	1	0	1	0	0	0	0	26.2479	45.9	9.5	1756	21.1
	3	RCA	0.00976256	0.000414298	0.00934826	0.00831568	0.000903562	0.000201426	1.42038	6.08762	0.146667	304	121.488		17.9603	0	6.5	69.4	126	31	32.4	1	0	193	66	105	107	5	210	95	0.452381	0.0936599	1	1	1	1	0	1	0	1	0	0	0	0	26.2479	45.9	9.5	1756	21.1
1	1	LAD	0.00982806	0.000491514	0.00933654	0.006263	0.00187744	0.00117765	1.15746	3.51192	0.446667	574	43.0815	753.593	42.6719	9.24035	9.3	94.1	84	27.1	10.8	1	0	205	109	80	78	0.2	248	76	0.306452	0.098831	1	1	1	1	0	1	0	0	0	0	1	0	24.3256	53.1	9.7	775	20.7
	2	LCX	0.00764232	4.25051e-05	0.00759981	0.00355247	0.00012602	1.57114e-05	1.15746	3.51192	0.446667	574	43.0815	753.593	42.6719	9.24035	9.3	94.1	84	27.1	10.8	1	0	205	109	80	78	0.2	248	76	0.306452	0.098831	1	1	1	1	0	1	0	0	0	0	1	0	24.3256	53.1	9.7	775	20.7
	3	RCA	0.00737886	2.54652e-05	0.0073534	0.00509518	0.00165755	0.000615635	1.15746	3.51192	0.446667	574	43.0815	753.593	42.6719	9.24035	9.3	94.1	84	27.1	10.8	1	0	205	109	80	78	0.2	248	76	0.306452	0.098831	1	1	1	1	0	1	0	0	0	0	1	0	24.3256	53.1	9.7	775	20.7
1	1	LAD	0.00839599	6.41256e-05	0.00833186	0.00337225	0.000602825	3.21648e-05	1.01236	5.27089	0	142	41.8172	497.264	27.1355	3.27593	6.2	67.5	131	33	16.6	20	2.99573	198	65	117	79	3.2	163	99	0.607362	0.0918519	1	1	1	1	0	1	0	0	0	0	1	0	25.5965	36.2	9.1	1398	21.1
	2	LCX	0.00692337	1.75102e-05	0.00690586	0.00223477	0.000507481	4.85854e-05	1.01236	5.27089	0	142	41.8172	497.264	27.1355	3.27593	6.2	67.5	131	33	16.6	20	2.99573	198	65	117	79	3.2	163	99	0.607362	0.0918519	1	1	1	1	0	1	0	0	0	0	1	0	25.5965	36.2	9.1	1398	21.1
	3	RCA	0.00817228	0.000104169	0.00806811	0.00661566	0.00120039	0.000303309	1.01236	5.27089	0	142	41.8172	497.264	27.1355	3.27593	6.2	67.5	131	33	16.6	20	2.99573	198	65	117	79	3.2	163	99	0.607362	0.0918519	1	1	1	1	0	1	0	0	0	0	1	0	25.5965	36.2	9.1	1398	21.1
1	1	LAD	0.0176142	0.00138413	0.0162301	0.00746563	0.00213635	0.000386091	0.925707	3.79152	0		66.6456	848.262	21.4836	6.58454	6.3	60.2	123	62.6	15.9	1028	6.93537	203	62	103	192	1.1	198	100	0.505051	0.104651	1	1	1	1	0	1	0	0	0	0	0	0	32.4238	49.7	9.2	1321	20
	2	LCX	0.0183054	0.00290939	0.015396	0.00982352	0.00384657	0.00178892	0.925707	3.79152	0		66.6456	848.262	21.4836	6.58454	6.3	60.2	123	62.6	15.9	1028	6.93537	203	62	103	192	1.1	198	100	0.505051	0.104651	1	1	1	1	0	1	0	0	0	0	0	0	32.4238	49.7	9.2	1321	20
	3	RCA	0.0201892	0.000688519	0.0195007	0.0111767	0.00529019	0.00305224	0.925707	3.79152	0		66.6456	848.262	21.4836	6.58454	6.3	60.2	123	62.6	15.9	1028	6.93537	203	62	103	192	1.1	198	100	0.505051	0.104651	1	1	1	1	0	1	0	0	0	0	0	0	32.4238	49.7	9.2	1321	20
1	1	LAD	0.0107897	1.20476e-05	0.0107777	0.00500447	0.00114287	5.29819e-05	1.40875	11.1972	0	204	66.3441	664.697	28.6222	7.02916	12.4	122.9	101	34.2	19.7	2	0.693147	260	146	97	87	0.5	249	100	0.401606	0.100895	1	1	1	1	0	1	0	0	1	0	0	0	29.9779	42.9	10.8	862	21.6
	2	LCX	0.00981174	9.86825e-05	0.00971306	0.00808179	0.00118231	0.000412082	1.40875	11.1972	0	204	66.3441	664.697	28.6222	7.02916	12.4	122.9	101	34.2	19.7	2	0.693147	260	146	97	87	0.5	249	100	0.401606	0.100895	1	1	1	1	0	1	0	0	1	0	0	0	29.9779	42.9	10.8	862	21.6
	3	RCA	0.00938188	8.08504e-05	0.00930103	0.00777966	0.00128719	0.000280624	1.40875	11.1972	0	204	66.3441	664.697	28.6222	7.02916	12.4	122.9	101	34.2	19.7	2	0.693147	260	146	97	87	0.5	249	100	0.401606	0.100895	1	1	1	1	0	1	0	0	1	0	0	0	29.9779	42.9	10.8	862	21.6
1	1	LAD	0.00923862	0.00111033	0.00812829	0.00346235	0.000554092	0.000147988	1.69309	7.1691	0	166	94.58	1031.27	12.271	2.69039	9.2	90.6	163	43	11.7	408	6.01127	265	93	163	46	0.2	188	118	0.62766	0.101545	1	1	1	1	0	1	1	1	1	0	0	0	24.5972	28.7	10.6	1348	21.5
	2	LCX	0.0108658	0.00185709	0.00900869	0.00728095	0.000987336	0.000740084	1.69309	7.1691	0	166	94.58	1031.27	12.271	2.69039	9.2	90.6	163	43	11.7	408	6.01127	265	93	163	46	0.2	188	118	0.62766	0.101545	1	1	1	1	0	1	1	1	1	0	0	0	24.5972	28.7	10.6	1348	21.5
	3	RCA	0.00714142	5.55767e-05	0.00708584	0.00525618	0.00124127	0.000724575	1.69309	7.1691	0	166	94.58	1031.27	12.271	2.69039	9.2	90.6	163	43	11.7	408	6.01127	265	93	163	46	0.2	188	118	0.62766	0.101545	1	1	1	1	0	1	1	1	1	0	0	0	24.5972	28.7	10.6	1348	21.5
1	1	LAD	0.0195292	1.84562e-05	0.0195107	0.00939828	0.000712408	5.53685e-06	1.02187				32.9898	646.489	22.388	2.57293	6.9	72.7	132	35.5	14.8	54	3.98898	202	75	117	50	1.5	180	97	0.538889	0.0949106	1	1	1	1	0	1	0	0	1	0	0	0	25.8241	38.3	9.7	1314	20.9
	2	LCX	0.0203415	0	0.0203415	0.00621265	0.00754622	0.00654384	1.02187				32.9898	646.489	22.388	2.57293	6.9	72.7	132	35.5	14.8	54	3.98898	202	75	117	50	1.5	180	97	0.538889	0.0949106	1	1	1	1	0	1	0	0	1	0	0	0	25.8241	38.3	9.7	1314	20.9
	3	RCA	0.0252822	0.000555171	0.0247271	0.013162	0.000711466	2.06152e-05	1.02187				32.9898	646.489	22.388	2.57293	6.9	72.7	132	35.5	14.8	54	3.98898	202	75	117	50	1.5	180	97	0.538889	0.0949106	1	1	1	1	0	1	0	0	1	0	0	0	25.8241	38.3	9.7	1314	20.9
1	1	LAD	0.00743447	0.00118951	0.00624495	0.00482128	0.000907914	0.000501096	1.33147	4.91922	0	187	124.756	325.333	19.3578	5.02364	7.5	72.4	194	65.7	15.3	38	3.63759	274	71	180	115	1.2	190	131	0.689474	0.103591	1	1	1	1	0	1	0	0	0	0	1	0	24.86	36.6	9.5	2113	21.4
	2	LCX	0.00683686	0.000177721	0.00665914	0.00299516	0.000144118	9.77905e-07	1.33147	4.91922	0	187	124.756	325.333	19.3578	5.02364	7.5	72.4	194	65.7	15.3	38	3.63759	274	71	180	115	1.2	190	131	0.689474	0.103591	1	1	1	1	0	1	0	0	0	0	1	0	24.86	36.6	9.5	2113	21.4
	3	RCA	0.0106154	0.00120084	0.00941457	0.00838037	0.000843243	0.000201349	1.33147	4.91922	0	187	124.756	325.333	19.3578	5.02364	7.5	72.4	194	65.7	15.3	38	3.63759	274	71	180	115	1.2	190	131	0.689474	0.103591	1	1	1	1	0	1	0	0	0	0	1	0	24.86	36.6	9.5	2113	21.4
1	1	LAD	0.00651269	0.00284696	0.00366573	0.00359654	6.78422e-05	1.3942e-05	1.2129	2.32928	0	115	67.4145	2116.29	24.3164	3.69957	8	81.1	104	35.3	18.5	0	0	203	94	96	66	1.5	194	95	0.489691	0.0986436	1	1	1	1	0	1	1	0	1	0	0	0	18.9953	38	10.5	658	20.9
	2	LCX	0.00602062	0.000105612	0.00591501	0.00281048	4.95355e-05	8.78629e-07	1.2129	2.32928	0	115	67.4145	2116.29	24.3164	3.69957	8	81.1	104	35.3	18.5	0	0	203	94	96	66	1.5	194	95	0.489691	0.0986436	1	1	1	1	0	1	1	0	1	0	0	0	18.9953	38	10.5	658	20.9
	3	RCA	0.00560581	0.000845833	0.00475998	0.00419247	0.000488372	8.68416e-05	1.2129	2.32928	0	115	67.4145	2116.29	24.3164	3.69957	8	81.1	104	35.3	18.5	0	0	203	94	96	66	1.5	194	95	0.489691	0.0986436	1	1	1	1	0	1	1	0	1	0	0	0	18.9953	38	10.5	658	20.9
1	1	LAD	0.0143947	7.90739e-07	0.0143939	0.00702689	0.000771911	2.21407e-05	1.14296	5.19509	0	236	66.502	437.538	32.8915	3.39612	6.8	69.9	128	31.8	22.4	0	0	212	74	125	65		165	98	0.593939	0.0972818	1	1	1	1	0	0	0	0	0	0	0	0	23.7011	33.6	10	1165	21.2
	2	LCX	0.0131817	2.83725e-05	0.0131533	0.00911123	0.00294242	0.00107029	1.14296	5.19509	0	236	66.502	437.538	32.8915	3.39612	6.8	69.9	128	31.8	22.4	0	0	212	74	125	65		165	98	0.593939	0.0972818	1	1	1	1	0	0	0	0	0	0	0	0	23.7011	33.6	10	1165	21.2
	3	RCA	0.0154346	0	0.0154346	0.00672272	0.00591493	0.00271004	1.14296	5.19509	0	236	66.502	437.538	32.8915	3.39612	6.8	69.9	128	31.8	22.4	0	0	212	74	125	65		165	98	0.593939	0.0972818	1	1	1	1	0	0	0	0	0	0	0	0	23.7011	33.6	10	1165	21.2
1	1	LAD	0.00739531	0.000839443	0.00655587	0.00311466	0.000210716	3.80441e-05	1.19886	3.77437	0		90.1068	472.295	24.7193	4.0053	6.7	66.8	112	25.2	15.2	337	5.82008	192	71	94	134	0.7	168	86	0.511905	0.100299	1	1	1	1	0	1	0	1	0	0	0	0	24.6257	35.2	10	967	21.5
	2	LCX	0.00854227	0.00155373	0.00698855	0.00322388	0.000299624	9.80833e-05	1.19886	3.77437	0		90.1068	472.295	24.7193	4.0053	6.7	66.8	112	25.2	15.2	337	5.82008	192	71	94	134	0.7	168	86	0.511905	0.100299	1	1	1	1	0	1	0	1	0	0	0	0	24.6257	35.2	10	967	21.5
	3	RCA	0.0100835	0.00176986	0.00831362	0.00729206	0.000739102	0.00028235	1.19886	3.77437	0		90.1068	472.295	24.7193	4.0053	6.7	66.8	112	25.2	15.2	337	5.82008	192	71	94	134	0.7	168	86	0.511905	0.100299	1	1	1	1	0	1	0	1	0	0	0	0	24.6257	35.2	10	967	21.5
1	1	LAD	0.0118923	0.00375675	0.00813558	0.00425743	0.000493359	8.42961e-05	1.40768	6.66005	0	156	61.6817	623.458	29.8649	6.40544	6	69.4	109	25.5	11.5	1244	7.12609	194	73	107	69	0.5	168	77	0.458333	0.0864553	1	1	1	1	0	1	1	0	1	1	0	0	19.6546	29	10.3	961	21.2
	2	RCA	0.00604052	0.000371154	0.00566937	0.00460855	0.000824465	0.000301354	1.40768	6.66005	0	156	61.6817	623.458	29.8649	6.40544	6	69.4	109	25.5	11.5	1244	7.12609	194	73	107	69	0.5	168	77	0.458333	0.0864553	1	1	1	1	0	1	1	0	1	1	0	0	19.6546	29	10.3	961	21.2
	3	RCA	0.00890432	0.00295734	0.00594698	0.00569185	0.000227355	6.75305e-05	1.40768	6.66005	0	156	61.6817	623.458	29.8649	6.40544	6	69.4	109	25.5	11.5	1244	7.12609	194	73	107	69	0.5	168	77	0.458333	0.0864553	1	1	1	1	0	1	1	0	1	1	0	0	19.6546	29	10.3	961	21.2
1	1	LAD	0.00929475	4.30018e-05	0.00925175	0.00418834	0.000689614	6.63998e-05	1.11777	5.27008	1.53	345	30.2289	726.24	28.3688	2.76569	7.8	82.2	131	35.6	14.9	0	0	109	46	27	178	1.3	144	44	0.305556	0.0948905	1	1	1	1	0	1	0	1	0	0	0	0	27.1757	29.6	9.4	379	19.7
	2	LCX	0.007386	0.000332785	0.00705321	0.00536046	0.00131405	0.000418474	1.11777	5.27008	1.53	345	30.2289	726.24	28.3688	2.76569	7.8	82.2	131	35.6	14.9	0	0	109	46	27	178	1.3	144	44	0.305556	0.0948905	1	1	1	1	0	1	0	1	0	0	0	0	27.1757	29.6	9.4	379	19.7
	3	RCA	0.00869369	0.000495604	0.00819809	0.00763406	0.000538821	7.40904e-05	1.11777	5.27008	1.53	345	30.2289	726.24	28.3688	2.76569	7.8	82.2	131	35.6	14.9	0	0	109	46	27	178	1.3	144	44	0.305556	0.0948905	1	1	1	1	0	1	0	1	0	0	0	0	27.1757	29.6	9.4	379	19.7
1	1	LAD	0.0105637	2.70444e-06	0.010561	0.00423855	0.00102046	7.70765e-05	1.10879	2.54972	0.0266667	245	48.8933	564.99	9.02749	3.23033	8.4	85.2	87	15.4	9.5	0	0	203	88	92	118	0.6	136	70	0.514706	0.0985915	1	1	1	1	0	0	0	0	0	0	0	0	27.3845	26.3	10.8	887	22.7
	2	LCX	0.0114039	0.000182439	0.0112215	0.00576519	0.00289338	0.00253835	1.10879	2.54972	0.0266667	245	48.8933	564.99	9.02749	3.23033	8.4	85.2	87	15.4	9.5	0	0	203	88	92	118	0.6	136	70	0.514706	0.0985915	1	1	1	1	0	0	0	0	0	0	0	0	27.3845	26.3	10.8	887	22.7
	3	RCA	0.0104435	8.13229e-05	0.0103622	0.00722489	0.00251894	0.000617344	1.10879	2.54972	0.0266667	245	48.8933	564.99	9.02749	3.23033	8.4	85.2	87	15.4	9.5	0	0	203	88	92	118	0.6	136	70	0.514706	0.0985915	1	1	1	1	0	0	0	0	0	0	0	0	27.3845	26.3	10.8	887	22.7
1	1	LAD	0.00907646	1.91345e-05	0.00905732	0.00298918	0.000819476	8.68413e-05	1.20162	2.91957	0.2875	244	91.0766	1011.38	58.9764	8.19351	5.8	54.7	131	65.5	27.7	0	0	208	54	96	294	0.9	173	119	0.687861	0.106033	1	1	1	1	0	1	0	0	0	1	0	0	28.7573	39.9	9.5	1658	19.8
	2	LCX	0.0100415	0.000197791	0.00984368	0.0050348	0.00269056	0.00207152	1.20162	2.91957	0.2875	244	91.0766	1011.38	58.9764	8.19351	5.8	54.7	131	65.5	27.7	0	0	208	54	96	294	0.9	173	119	0.687861	0.106033	1	1	1	1	0	1	0	0	0	1	0	0	28.7573	39.9	9.5	1658	19.8
	3	RCA	0.010416	2.80266e-05	0.0103879	0.00624614	0.00271246	0.00139639	1.20162	2.91957	0.2875	244	91.0766	1011.38	58.9764	8.19351	5.8	54.7	131	65.5	27.7	0	0	208	54	96	294	0.9	173	119	0.687861	0.106033	1	1	1	1	0	1	0	0	0	1	0	0	28.7573	39.9	9.5	1658	19.8
1	1	LAD	0.00584342	0.000170633	0.00567279	0.00222499	0.000301957	4.20794e-05	1.08551	3.75188	0.0966667	134	66.146	654.127	29.5617	4.49043	7.1	79.3	118	27.5	15.1	0	0	200	77	110	66	0.3	198	88	0.444444	0.0895334	1	1	1	1	0	1	0	0	0	0	0	0	22.0164	45	9.5	1342	20.9
	2	LCX	0.00531207	0.000756079	0.004556	0.0045378	8.98427e-05	1.34924e-05	1.08551	3.75188	0.0966667	134	66.146	654.127	29.5617	4.49043	7.1	79.3	118	27.5	15.1	0	0	200	77	110	66	0.3	198	88	0.444444	0.0895334	1	1	1	1	0	1	0	0	0	0	0	0	22.0164	45	9.5	1342	20.9
	3	RCA	0.00857897	0.000681501	0.00789747	0.00693181	0.000801233	0.000217755	1.08551	3.75188	0.0966667	134	66.146	654.127	29.5617	4.49043	7.1	79.3	118	27.5	15.1	0	0	200	77	110	66	0.3	198	88	0.444444	0.0895334	1	1	1	1	0	1	0	0	0	0	0	0	22.0164	45	9.5	1342	20.9
1	1	LAD	0.00975011	2.48515e-05	0.00972526	0.00410101	0.00034193	8.56949e-06	1.18787	4.48805	0	280	111.194	281.955	34.0126	6.41562	6.8	66.4	212	85.2	18.6	0	0	282	62	192	135	1.1	172	143	0.831395	0.10241	1	1	1	1	0	1	0	0	0	0	1	0	27.8606	44	8.6	2121	21.2
	2	LCX	0.00854286	0.000226557	0.00831631	0.00625756	0.00163828	0.000447287	1.18787	4.48805	0	280	111.194	281.955	34.0126	6.41562	6.8	66.4	212	85.2	18.6	0	0	282	62	192	135	1.1	172	143	0.831395	0.10241	1	1	1	1	0	1	0	0	0	0	1	0	27.8606	44	8.6	2121	21.2
	3	RCA	0.0112496	7.66368e-05	0.011173	0.00723653	0.00245196	0.00144219	1.18787	4.48805	0	280	111.194	281.955	34.0126	6.41562	6.8	66.4	212	85.2	18.6	0	0	282	62	192	135	1.1	172	143	0.831395	0.10241	1	1	1	1	0	1	0	0	0	0	1	0	27.8606	44	8.6	2121	21.2
1	1	LAD	0.00926177	0.000105649	0.00915613	0.00368336	0.000852013	0.000204696	1.03784	3.61383	0	235	42.3902	749.449	25.9794	2.74722	6	65.8	71	21.6	13.4	2	0.693147	154	70	56	139	2.1	169	66	0.390533	0.0911854	1	1	1	1	0	1	1	0	1	1	0	0	25.1406	35.6	10.1	626	20
	2	LCX	0.00886273	0.000663382	0.00819935	0.00735544	0.000743261	0.000174543	1.03784	3.61383	0	235	42.3902	749.449	25.9794	2.74722	6	65.8	71	21.6	13.4	2	0.693147	154	70	56	139	2.1	169	66	0.390533	0.0911854	1	1	1	1	0	1	1	0	1	1	0	0	25.1406	35.6	10.1	626	20
	3	RCA	0.0101735	0.000324764	0.00984877	0.00769353	0.00162013	0.000584918	1.03784	3.61383	0	235	42.3902	749.449	25.9794	2.74722	6	65.8	71	21.6	13.4	2	0.693147	154	70	56	139	2.1	169	66	0.390533	0.0911854	1	1	1	1	0	1	1	0	1	1	0	0	25.1406	35.6	10.1	626	20
1	1	LAD	0.0118	4.30874e-05	0.0117569	0.00541585	0.000929607	0.000148884	1.26519		0	166	65.1213	657.782	16.6146	7.0321	5.8	62.5	99	21.2	10.1	0	0	178	65	80	164	0.9	162	74	0.45679	0.0928	1	1	1	1	0	0	0	0	0	0	0	0	24.512	31.8	9.6	943	21
	2	RCA	0.0108477	2.60106e-05	0.0108217	0.00567947	0.000194086	1.45913e-05	1.26519		0	166	65.1213	657.782	16.6146	7.0321	5.8	62.5	99	21.2	10.1	0	0	178	65	80	164	0.9	162	74	0.45679	0.0928	1	1	1	1	0	0	0	0	0	0	0	0	24.512	31.8	9.6	943	21
	3	LCX	0.010807	0.000593162	0.0102138	0.00719234	0.00194461	0.000927259	1.26519		0	166	65.1213	657.782	16.6146	7.0321	5.8	62.5	99	21.2	10.1	0	0	178	65	80	164	0.9	162	74	0.45679	0.0928	1	1	1	1	0	0	0	0	0	0	0	0	24.512	31.8	9.6	943	21
1	1	LAD	0.00638555	0.000227269	0.00615828	0.00246213	0.000403359	0.000184068	1.04207	3.12174	0	144	47.5112	795.349	6.81925	5.65566	5.9	69.1	51	15	12.8	113	4.72739	127	74	38	74	0.3	171	49	0.28655	0.0853835	1	1	1	1	0	1	0	0	0	1	0	0	23.0134	36.4	10.2	536	20
	2	LCX	0.00691578	0.00245398	0.0044618	0.00401669	0.000354642	0.000205702	1.04207	3.12174	0	144	47.5112	795.349	6.81925	5.65566	5.9	69.1	51	15	12.8	113	4.72739	127	74	38	74	0.3	171	49	0.28655	0.0853835	1	1	1	1	0	1	0	0	0	1	0	0	23.0134	36.4	10.2	536	20
	3	RCA	0.021105	0.00454764	0.0165573	0.00989334	0.0029421	0.00360969	1.04207	3.12174	0	144	47.5112	795.349	6.81925	5.65566	5.9	69.1	51	15	12.8	113	4.72739	127	74	38	74	0.3	171	49	0.28655	0.0853835	1	1	1	1	0	1	0	0	0	1	0	0	23.0134	36.4	10.2	536	20
1	1	LAD	0.00933391	0.00127292	0.00806099	0.00653661	0.0010791	0.000398533	1.08224	4.48957	4.06	189	62.9959	1207.76	28.2853	5.49088	6.5	67.1	121	27.4	15.1	547	6.30445	202	66	112	119	2.7	188	102	0.542553	0.0968703	1	1	1	1	0	1	0	0	0	0	0	0	24.4845	39.9	9.3	1266	20.6
	2	LAD	0.00940129	0.00193537	0.00746592	0.00323448	0.000240828	7.70679e-06	1.08224	4.48957	4.06	189	62.9959	1207.76	28.2853	5.49088	6.5	67.1	121	27.4	15.1	547	6.30445	202	66	112	119	2.7	188	102	0.542553	0.0968703	1	1	1	1	0	1	0	0	0	0	0	0	24.4845	39.9	9.3	1266	20.6
	3	RCA	0.0095963	0.000361437	0.00923486	0.0085543	0.000598908	9.99037e-05	1.08224	4.48957	4.06	189	62.9959	1207.76	28.2853	5.49088	6.5	67.1	121	27.4	15.1	547	6.30445	202	66	112	119	2.7	188	102	0.542553	0.0968703	1	1	1	1	0	1	0	0	0	0	0	0	24.4845	39.9	9.3	1266	20.6
1	1	LAD	0.00510589	0.000145647	0.00496024	0.00179688	0.000103348	1.68083e-05	0.928742	4.97698	0	146	95.7824	455.173	3.95659	2.49927	7.2	71.8	95	31.2	14.1	0	0	204	55	112	184	1.3	155	98	0.632258	0.100279	1	1	1	1	0	1	0	0	0	1	0	0	22.7231	32.3	9.5	1438	20.5
	2	LCX	0.00475206	0.000379774	0.00437229	0.0040405	0.000288064	4.71398e-05	0.928742	4.97698	0	146	95.7824	455.173	3.95659	2.49927	7.2	71.8	95	31.2	14.1	0	0	204	55	112	184	1.3	155	98	0.632258	0.100279	1	1	1	1	0	1	0	0	0	1	0	0	22.7231	32.3	9.5	1438	20.5
	3	RCA	0.00566157	0.000863712	0.00479786	0.00444391	0.000366861	4.09696e-05	0.928742	4.97698	0	146	95.7824	455.173	3.95659	2.49927	7.2	71.8	95	31.2	14.1	0	0	204	55	112	184	1.3	155	98	0.632258	0.100279	1	1	1	1	0	1	0	0	0	1	0	0	22.7231	32.3	9.5	1438	20.5
1	1	LAD	0.0125659	1.85831e-05	0.0125473	0.00584804	0.00107666	5.43172e-05	1.70719	3.54332	0	171	52.263	389.852	6.06776	2.22587	6.6	73.2	106	21.2	20.7	0	0	189	75	100	71	0.4	157	85	0.541401	0.0901639	1	1	1	1	0	0	0	1	0	0	0	0	24.5551	35.4	9.9	882	21.5
	2	LCX	0.00861013	0.000334058	0.00827607	0.00642845	0.00140052	0.00036047	1.70719	3.54332	0	171	52.263	389.852	6.06776	2.22587	6.6	73.2	106	21.2	20.7	0	0	189	75	100	71	0.4	157	85	0.541401	0.0901639	1	1	1	1	0	0	0	1	0	0	0	0	24.5551	35.4	9.9	882	21.5
	3	RCA	0.0110139	0.000114202	0.0108997	0.0091271	0.00145809	0.00033864	1.70719	3.54332	0	171	52.263	389.852	6.06776	2.22587	6.6	73.2	106	21.2	20.7	0	0	189	75	100	71	0.4	157	85	0.541401	0.0901639	1	1	1	1	0	0	0	1	0	0	0	0	24.5551	35.4	9.9	882	21.5
1	1	LAD	0.015278	0.00338787	0.0118902	0.00534504	0.000996212	6.94301e-05	1.08754	4.64588	0	675	91.3044	498.611	22.4427	12.2629	7.2	75	112	36.8	17	2458	7.8071	193	72	98	114	4.6	186	88	0.473118	0.096	1	1	1	1	0	1	0	0	0	1	0	0	26.5539	41.4	9.7	1088	20.3
	2	LCX	0.0189626	0.0099411	0.00902148	0.00707441	0.00142203	0.000522727	1.08754	4.64588	0	675	91.3044	498.611	22.4427	12.2629	7.2	75	112	36.8	17	2458	7.8071	193	72	98	114	4.6	186	88	0.473118	0.096	1	1	1	1	0	1	0	0	0	1	0	0	26.5539	41.4	9.7	1088	20.3
	3	RCA	0.0130817	0.00108747	0.0119943	0.00728997	0.00343476	0.00120287	1.08754	4.64588	0	675	91.3044	498.611	22.4427	12.2629	7.2	75	112	36.8	17	2458	7.8071	193	72	98	114	4.6	186	88	0.473118	0.096	1	1	1	1	0	1	0	0	0	1	0	0	26.5539	41.4	9.7	1088	20.3
1	1	LAD	0.0117304	3.31069e-05	0.0116973	0.00406874	0.00185334	0.000886494	1.05271	5.59108	2.97333		47.2238	261.233	9.32261	2.55417	6.8	76.7	84	21.7	16.3	0	0	158	63	81	68	1.1	174	68	0.390805	0.0886571	1	1	1	1	0	1	0	0	1	1	0	0	27.9529	36.3	9.5	1064	20.1
	2	LCX	0.00926397	0.00018794	0.00907603	0.00651682	0.00177145	0.000840357	1.05271	5.59108	2.97333		47.2238	261.233	9.32261	2.55417	6.8	76.7	84	21.7	16.3	0	0	158	63	81	68	1.1	174	68	0.390805	0.0886571	1	1	1	1	0	1	0	0	1	1	0	0	27.9529	36.3	9.5	1064	20.1
	3	RCA	0.00788012	7.26473e-05	0.00780747	0.00636216	0.00117133	0.000271934	1.05271	5.59108	2.97333		47.2238	261.233	9.32261	2.55417	6.8	76.7	84	21.7	16.3	0	0	158	63	81	68	1.1	174	68	0.390805	0.0886571	1	1	1	1	0	1	0	0	1	1	0	0	27.9529	36.3	9.5	1064	20.1
1	1	LAD	0.00600259	0.000138435	0.00586416	0.0020204	0.000274503	7.02093e-05	1.53842	5.84424	0	729	62.3587	659.922	24.0659	5.49763	6	63.8	111	26.1	14.6	4	1.38629	176	65	88	116	3.1	176	77	0.4375	0.0940439	1	1	1	1	0	1	0	0	0	1	0	0	22.7826	42.2	9.3	1194	20.4
	2	LCX	0.00545034	0.00124702	0.00420332	0.00404937	0.000179342	2.42893e-05	1.53842	5.84424	0	729	62.3587	659.922	24.0659	5.49763	6	63.8	111	26.1	14.6	4	1.38629	176	65	88	116	3.1	176	77	0.4375	0.0940439	1	1	1	1	0	1	0	0	0	1	0	0	22.7826	42.2	9.3	1194	20.4
	3	RCA	0.00622103	2.12104e-05	0.00619982	0.0022086	0.000193255	1.98963e-05	1.53842	5.84424	0	729	62.3587	659.922	24.0659	5.49763	6	63.8	111	26.1	14.6	4	1.38629	176	65	88	116	3.1	176	77	0.4375	0.0940439	1	1	1	1	0	1	0	0	0	1	0	0	22.7826	42.2	9.3	1194	20.4
1	1	LAD	0.00568228	9.76038e-05	0.00558468	0.00179989	0.000212735	0.00012762	1.18493	4.46288	0	267	84.4873	584.5	54.3233	9.90947	6.9	74.4	140	30.4	21.5	0	0	239	70	131	188	2.6	182	109	0.598901	0.0927419	1	1	1	1	0	1	0	1	0	0	0	0	27.004	33.2	10.3	1403	21.4
	2	LCX	0.00614601	0.000631683	0.00551432	0.00499466	0.000375066	0.000161258	1.18493	4.46288	0	267	84.4873	584.5	54.3233	9.90947	6.9	74.4	140	30.4	21.5	0	0	239	70	131	188	2.6	182	109	0.598901	0.0927419	1	1	1	1	0	1	0	1	0	0	0	0	27.004	33.2	10.3	1403	21.4
	3	RCA	0.00494056	0.00045482	0.00448574	0.00395247	0.000414937	0.000166404	1.18493	4.46288	0	267	84.4873	584.5	54.3233	9.90947	6.9	74.4	140	30.4	21.5	0	0	239	70	131	188	2.6	182	109	0.598901	0.0927419	1	1	1	1	0	1	0	1	0	0	0	0	27.004	33.2	10.3	1403	21.4
1	1	LAD	0.0107609	2.13897e-05	0.0107395	0.00468056	0.000582836	1.98619e-05	1.49519	2.88784	0.433333	395	57.5428	644.94	13.9129	3.93418	6.2	65	143	31.2	11.6	0	0	217	65	136	78	0.2	169	102	0.60355	0.0953846	1	1	1	1	0	1	0	0	0	0	0	0	23.86	36.8	9.3	1306	21.3
	2	LCX	0.0101316	0.000142558	0.00998905	0.00710998	0.00225168	0.000634484	1.49519	2.88784	0.433333	395	57.5428	644.94	13.9129	3.93418	6.2	65	143	31.2	11.6	0	0	217	65	136	78	0.2	169	102	0.60355	0.0953846	1	1	1	1	0	1	0	0	0	0	0	0	23.86	36.8	9.3	1306	21.3
	3	RCA	0.0146144	7.55117e-05	0.0145389	0.0114506	0.00227443	0.000819693	1.49519	2.88784	0.433333	395	57.5428	644.94	13.9129	3.93418	6.2	65	143	31.2	11.6	0	0	217	65	136	78	0.2	169	102	0.60355	0.0953846	1	1	1	1	0	1	0	0	0	0	0	0	23.86	36.8	9.3	1306	21.3
1	1	LAD	0.0115822	9.61049e-06	0.0115726	0.00562686	0.000677169	6.78074e-05	0.90729	6.45537	0	301	137.372		9.88128	1.37221	7.1	69.4	162	51.3	13.7	11	2.3979	236	75	146	77	38.4	182	115	0.631868	0.102305	1	1	1	1	0	0	1	0	1	0	0	0	77.4676	46.4	8.7	1813	21
	2	LCX	0.0137468	0.000320851	0.0134259	0.0106277	0.00198882	0.000776408	0.90729	6.45537	0	301	137.372		9.88128	1.37221	7.1	69.4	162	51.3	13.7	11	2.3979	236	75	146	77	38.4	182	115	0.631868	0.102305	1	1	1	1	0	0	1	0	1	0	0	0	77.4676	46.4	8.7	1813	21
	3	RCA	0.0126679	1.46789e-05	0.0126532	0.00585521	0.00122202	9.14609e-05	0.90729	6.45537	0	301	137.372		9.88128	1.37221	7.1	69.4	162	51.3	13.7	11	2.3979	236	75	146	77	38.4	182	115	0.631868	0.102305	1	1	1	1	0	0	1	0	1	0	0	0	77.4676	46.4	8.7	1813	21
1	1	LAD	0.00936246	1.15345e-05	0.00935092	0.00430059	0.000358365	1.6323e-05	0.906046	2.55651	0.0866667	213	73.5195		4.33821	2.10511	6.9	77.3	52	16.1	8.7	0	0	187	77	87	121	5.5	187	56	0.299465	0.0892626	1	1	1	1	0	1	1	0	0	1	0	0	28.3419	36.5	9.7	494	20.2
	2	LCX	0.0128261	0.000367335	0.0124588	0.00997302	0.00159821	0.000850189	0.906046	2.55651	0.0866667	213	73.5195		4.33821	2.10511	6.9	77.3	52	16.1	8.7	0	0	187	77	87	121	5.5	187	56	0.299465	0.0892626	1	1	1	1	0	1	1	0	0	1	0	0	28.3419	36.5	9.7	494	20.2
	3	RCA	0.011487	0.000186086	0.0113009	0.0090013	0.0017488	0.000612769	0.906046	2.55651	0.0866667	213	73.5195		4.33821	2.10511	6.9	77.3	52	16.1	8.7	0	0	187	77	87	121	5.5	187	56	0.299465	0.0892626	1	1	1	1	0	1	1	0	0	1	0	0	28.3419	36.5	9.7	494	20.2
1	1	LAD	0.00993914	0.000667806	0.00927134	0.00412646	0.000531746	5.36446e-05	1.2308	2.12335	0	92	140.551		3.75686	2.55129	8.4	85.8	98	46.9	30.1	95	4.55388	204	83	83	188	0.9	250	101	0	0.0979021	1	1	1	1	0	1	0	1	0	1	0	1	29.3496	42.5	10	1148	20.2
	2	LCX	0.00972782	0.00041597	0.00931185	0.00588164	0.00211533	0.0012886	1.2308	2.12335	0	92	140.551		3.75686	2.55129	8.4	85.8	98	46.9	30.1	95	4.55388	204	83	83	188	0.9	250	101	0	0.0979021	1	1	1	1	0	1	0	1	0	1	0	1	29.3496	42.5	10	1148	20.2
	3	RCA	0.00715805	0.000360364	0.00679769	0.0113587	0.00197749	0.00100529	1.2308	2.12335	0	92	140.551		3.75686	2.55129	8.4	85.8	98	46.9	30.1	95	4.55388	204	83	83	188	0.9	250	101	0	0.0979021	1	1	1	1	0	1	0	1	0	1	0	1	29.3496	42.5	10	1148	20.2
1	1	LAD	0.00857909	5.8951e-05	0.00852014	0.00370948	0.00056393	5.01865e-05	0.991611	4.81005	0	303	143.056		5.29556	2.17911	6.9	67.7	112	42.3	15.8	0	0	196	69	101	134	2.2	205	97	0.473171	0.10192	1	1	1	1	0	1	0	1	1	0	0	0	29.5848	46.4	8.9	1333	20.5
	2	LCX	0.00907296	0.000556139	0.00851682	0.00686987	0.00114028	0.000449386	0.991611	4.81005	0	303	143.056		5.29556	2.17911	6.9	67.7	112	42.3	15.8	0	0	196	69	101	134	2.2	205	97	0.473171	0.10192	1	1	1	1	0	1	0	1	1	0	0	0	29.5848	46.4	8.9	1333	20.5
	3	RCA	0.0093208	0.000152804	0.009168	0.00661456	0.00167126	0.000910108	0.991611	4.81005	0	303	143.056		5.29556	2.17911	6.9	67.7	112	42.3	15.8	0	0	196	69	101	134	2.2	205	97	0.473171	0.10192	1	1	1	1	0	1	0	1	1	0	0	0	29.5848	46.4	8.9	1333	20.5
1	1	LAD	0.00929349	0.000111755	0.00918174	0.00486233	0.000205588	2.27926e-05	1.08732	5.57592	0	150	11.054		2.91066	2.67593	6.3	63.3	114	28.4	17.9	0	0	196	64	105	133	12.5	196	96	0.489796	0.0995261	1	1	1	1	0	1	1	1	0	0	0	0	30.6064	40.4	9	1541	20.1
	2	LCX	0.00951267	0.000703462	0.00880921	0.00785784	0.000816446	0.000131028	1.08732	5.57592	0	150	11.054		2.91066	2.67593	6.3	63.3	114	28.4	17.9	0	0	196	64	105	133	12.5	196	96	0.489796	0.0995261	1	1	1	1	0	1	1	1	0	0	0	0	30.6064	40.4	9	1541	20.1
	3	RCA	0.00771936	0.000209591	0.00750977	0.00681258	0.000641395	7.36783e-05	1.08732	5.57592	0	150	11.054		2.91066	2.67593	6.3	63.3	114	28.4	17.9	0	0	196	64	105	133	12.5	196	96	0.489796	0.0995261	1	1	1	1	0	1	1	1	0	0	0	0	30.6064	40.4	9	1541	20.1
1	1	LAD	0.0101716	5.65827e-05	0.010115	0.00483198	0.00066301	4.76912e-05	1.37614	5.5774	0	129	112.11		2.89524	2.11387	7.4	78.6	110	28.8	9.9	47	3.85015	197	89	98	51	0.4	199	85	0.427136	0.0941476	1	1	1	1	0	1	0	0	0	0	0	0	25.3027	39.4	9.8	1090	21.2
	2	LCX	0.00903935	0.000347746	0.00869161	0.00763147	0.000845177	0.000227337	1.37614	5.5774	0	129	112.11		2.89524	2.11387	7.4	78.6	110	28.8	9.9	47	3.85015	197	89	98	51	0.4	199	85	0.427136	0.0941476	1	1	1	1	0	1	0	0	0	0	0	0	25.3027	39.4	9.8	1090	21.2
	3	RCA	0.00826598	9.55055e-05	0.00817048	0.00562906	0.00189145	0.00064142	1.37614	5.5774	0	129	112.11		2.89524	2.11387	7.4	78.6	110	28.8	9.9	47	3.85015	197	89	98	51	0.4	199	85	0.427136	0.0941476	1	1	1	1	0	1	0	0	0	0	0	0	25.3027	39.4	9.8	1090	21.2
1	1	LAD	0.0120042	5.48943e-05	0.0119493	0.00626792	0.000579995	2.55065e-05	1.05863	2.75546		273	112.11		3.13678	2.43852	6.2	71.9	92	20.9	15.1	66	4.18965	184	75	93	80	0.7	189	78	0.412698	0.0862309	1	1	1	1	0	1	1	1	1	0	0	0	26.4893	34.4	9.8	1056	21
	3	RCA	0.0109509	0.00164782	0.00930309	0.00510337	0.00258491	0.00151834	1.05863	2.75546		273	112.11		3.13678	2.43852	6.2	71.9	92	20.9	15.1	66	4.18965	184	75	93	80	0.7	189	78	0.412698	0.0862309	1	1	1	1	0	1	1	1	1	0	0	0	26.4893	34.4	9.8	1056	21
1	1	LAD	0.0050683	0.000196526	0.00487177	0.00176576	2.17055e-05	8.84994e-07	0.968856	6.97778	0	169	69.6341		2.90388	2.46273	7.2	82.8	63	13.7	12.6	0	0	156	82	62	58	2	200	55	0.275	0.0869565	1	1	1	1	0	1	0	0	0	1	0	1	35.1165	34.9	10.4	692	21.3
	2	LCX	0.00690237	0.00127603	0.00562634	0.00471079	0.000563679	0.000359268	0.968856	6.97778	0	169	69.6341		2.90388	2.46273	7.2	82.8	63	13.7	12.6	0	0	156	82	62	58	2	200	55	0.275	0.0869565	1	1	1	1	0	1	0	0	0	1	0	1	35.1165	34.9	10.4	692	21.3
	3	RCA	0.00832585	0.00203427	0.00629158	0.00548699	0.000615483	0.000234663	0.968856	6.97778	0	169	69.6341		2.90388	2.46273	7.2	82.8	63	13.7	12.6	0	0	156	82	62	58	2	200	55	0.275	0.0869565	1	1	1	1	0	1	0	0	0	1	0	1	35.1165	34.9	10.4	692	21.3
1	1	LAD	0.00860506	1.31215e-05	0.00859194	0.00328348	0.000539949	1.86062e-05	1.40113	5.80601	0.13	339	131.185		3.13176	2.31209	8.1	77.9	156	50.4	12.6	0	0	251	90	140	106	1.7	205	112	0.546341	0.103979	1	1	1	1	0	1	1	1	1	0	0	0	22.1969	44.8	9.4	1529	20.9
	2	LCX	0.00717077	0.00063927	0.0065315	0.0060841	0.000462045	8.32491e-05	1.40113	5.80601	0.13	339	131.185		3.13176	2.31209	8.1	77.9	156	50.4	12.6	0	0	251	90	140	106	1.7	205	112	0.546341	0.103979	1	1	1	1	0	1	1	1	1	0	0	0	22.1969	44.8	9.4	1529	20.9
	3	RCA	0.0075437	0.000266568	0.00727714	0.00680623	0.000430569	5.4741e-05	1.40113	5.80601	0.13	339	131.185		3.13176	2.31209	8.1	77.9	156	50.4	12.6	0	0	251	90	140	106	1.7	205	112	0.546341	0.103979	1	1	1	1	0	1	1	1	1	0	0	0	22.1969	44.8	9.4	1529	20.9
1	1	LAD	0.0051871	4.83126e-05	0.00513879	0.00186195	5.40421e-05	2.40519e-06	0.9061	2.91999	1.885	191	130.884		2.97414	4.5209	6.2	61.2	140	51.4	14.8	6	1.79176	230	62	141	137	3.1	178	112	0.629213	0.101307	1	1	1	1	0	1	0	0	0	0	0	0	25.6613	44.2	9.1	1578	20.1
	2	LCX	0.00644029	0.00189068	0.00454961	0.00427296	0.000249164	9.31915e-05	0.9061	2.91999	1.885	191	130.884		2.97414	4.5209	6.2	61.2	140	51.4	14.8	6	1.79176	230	62	141	137	3.1	178	112	0.629213	0.101307	1	1	1	1	0	1	0	0	0	0	0	0	25.6613	44.2	9.1	1578	20.1
	3	RCA	0.00670186	0.00125866	0.0054432	0.00485855	0.00049577	0.00017172	0.9061	2.91999	1.885	191	130.884		2.97414	4.5209	6.2	61.2	140	51.4	14.8	6	1.79176	230	62	141	137	3.1	178	112	0.629213	0.101307	1	1	1	1	0	1	0	0	0	0	0	0	25.6613	44.2	9.1	1578	20.1
1	1	LAD	0.0133391	0.0014904	0.0118487	0.00448718	0.000960301	0.00024551	1.08818	5.53075	2.985	258	138.156		2.90024	2.20501	8.3	87.2	134	27.4	13.4	526	6.2653	245	82	144	96	38.4	198	97	0.489899	0.0951835	1	1	1	1	0	1	1	1	1	1	0	0	47.0836	32.6	10.6	1191	21.4
	2	LCX	0.0159361	7.20392e-05	0.0158641	0.00508888	0.00549372	0.00514529	1.08818	5.53075	2.985	258	138.156		2.90024	2.20501	8.3	87.2	134	27.4	13.4	526	6.2653	245	82	144	96	38.4	198	97	0.489899	0.0951835	1	1	1	1	0	1	1	1	1	1	0	0	47.0836	32.6	10.6	1191	21.4
	3	RCA	0.015281	0.000900035	0.014381	0.00782078	0.00376066	0.002738	1.08818	5.53075	2.985	258	138.156		2.90024	2.20501	8.3	87.2	134	27.4	13.4	526	6.2653	245	82	144	96	38.4	198	97	0.489899	0.0951835	1	1	1	1	0	1	1	1	1	1	0	0	47.0836	32.6	10.6	1191	21.4
1	1	LAD	0.00728955	0.00124601	0.00604354	0.00218799	0.000223951	6.47257e-06	0.926343	1.97057	0.126667	204	129.83		2.91253	2.05835	8.4	92.9	75	18.3	16.3	336	5.81711	172	96	66	50	0.4	219	64	0.292237	0.0904198	1	1	1	1	0	1	0	0	1	1	0	0	21.3499	41.1	10.5	637	21
	2	LCX	0.00563465	0.00181048	0.00382417	0.00358275	0.00020099	5.97695e-05	0.926343	1.97057	0.126667	204	129.83		2.91253	2.05835	8.4	92.9	75	18.3	16.3	336	5.81711	172	96	66	50	0.4	219	64	0.292237	0.0904198	1	1	1	1	0	1	0	0	1	1	0	0	21.3499	41.1	10.5	637	21
	3	RCA	0.00577428	0.00078224	0.00499204	0.00436016	0.000490015	0.000125054	0.926343	1.97057	0.126667	204	129.83		2.91253	2.05835	8.4	92.9	75	18.3	16.3	336	5.81711	172	96	66	50	0.4	219	64	0.292237	0.0904198	1	1	1	1	0	1	0	0	1	1	0	0	21.3499	41.1	10.5	637	21
1	1	LAD	0.0127515	0	0.0127515	0	0	0	1.07496	3.46019	3.81	194	61.9784		3.20342	3.28318	8	83.4	74	22.6	15.9	0	0	173	93	47	169	2.7	221	69	0.312217	0.0959233	1	1	1	1	0	1	0	0	0	1	0	0	33.8506	49.2	10.2	479	21
	2	LCX	0.0108652	0.000140075	0.0107251	0.00806469	0.00223096	0.000421545	1.07496	3.46019	3.81	194	61.9784		3.20342	3.28318	8	83.4	74	22.6	15.9	0	0	173	93	47	169	2.7	221	69	0.312217	0.0959233	1	1	1	1	0	1	0	0	0	1	0	0	33.8506	49.2	10.2	479	21
1	1	LAD	0.00743088	0.000455542	0.00697534	0.00361382	0.000104331	4.68479e-06	1.25518	2.83419	0	391	78.6201		3.16846	2.24408	6.2	6.7	100	33.6	21	287	5.65948	172	65	82	125	2.5	200	83	0.415	0.925373	1	1	1	1	0	1	0	0	0	0	0	0	25.4759	50.3	9.2	1408	20.3
	2	LCX	0.00675406	0.00224235	0.0045117	0.00428244	0.000228523	5.35853e-05	1.25518	2.83419	0	391	78.6201		3.16846	2.24408	6.2	6.7	100	33.6	21	287	5.65948	172	65	82	125	2.5	200	83	0.415	0.925373	1	1	1	1	0	1	0	0	0	0	0	0	25.4759	50.3	9.2	1408	20.3
	3	RCA	0.00699017	0.000481209	0.00650896	0.00465796	0.00132874	0.000569421	1.25518	2.83419	0	391	78.6201		3.16846	2.24408	6.2	6.7	100	33.6	21	287	5.65948	172	65	82	125	2.5	200	83	0.415	0.925373	1	1	1	1	0	1	0	0	0	0	0	0	25.4759	50.3	9.2	1408	20.3
1	1	LAD	0.0097961	7.02878e-06	0.00978907	0.00457545	0.00072647	4.84986e-05	1.07463	9.82702	1.66333	146	98.8001		3.09502	4.64888	8.4	88.1	81	32.2	23.6	157	5.05625	227	21		871	5	116	117	1.00862	0.0953462	1	1	1	1	0	1	0	1	0	0	0	0	30.9396	19.8	9.3	784	19.6
	2	LCX	0.0109475	0.000289664	0.0106578	0.0066376	0.00314634	0.000837018	1.07463	9.82702	1.66333	146	98.8001		3.09502	4.64888	8.4	88.1	81	32.2	23.6	157	5.05625	227	21		871	5	116	117	1.00862	0.0953462	1	1	1	1	0	1	0	1	0	0	0	0	30.9396	19.8	9.3	784	19.6
1	1	LAD	0.00667247	8.39811e-05	0.00658849	0.00231954	0.000374375	5.66539e-05	0.965291	3.36299	0.173333	138	119.132		3.46096	2.23205	7.1	66.9	203	81.7	21.1	0	0	264	67	173	119	1	183	143	0.781421	0.106129	1	1	1	1	0	1	0	0	0	1	0	0	28.4031	42.9	8.9	2495	20.5
	2	LCX	0.00663884	0.000415228	0.00622361	0.0052811	0.000711118	0.000241268	0.965291	3.36299	0.173333	138	119.132		3.46096	2.23205	7.1	66.9	203	81.7	21.1	0	0	264	67	173	119	1	183	143	0.781421	0.106129	1	1	1	1	0	1	0	0	0	1	0	0	28.4031	42.9	8.9	2495	20.5
	3	RCA	0.00630441	7.49225e-05	0.00622949	0.00517516	0.000871415	0.000197182	0.965291	3.36299	0.173333	138	119.132		3.46096	2.23205	7.1	66.9	203	81.7	21.1	0	0	264	67	173	119	1	183	143	0.781421	0.106129	1	1	1	1	0	1	0	0	0	1	0	0	28.4031	42.9	8.9	2495	20.5
1	1	LAD	0.00610509	4.48591e-05	0.00606023	0.00212142	0.000265973	5.98192e-05	0.831008	7.34202	7.18	127	143.037		3.0058	2.13207	6.9	73.4	107	25	12.5	0	0	192	77	96	101	0.8	204	84	0.411765	0.0940054	1	1	1	1	0	1	0	1	0	1	0	0	27.178	45.6	9.2	1044	20.2
	3	RCA	0.00595252	0.000588526	0.00536399	0.0045236	0.000538855	0.000304423	0.831008	7.34202	7.18	127	143.037		3.0058	2.13207	6.9	73.4	107	25	12.5	0	0	192	77	96	101	0.8	204	84	0.411765	0.0940054	1	1	1	1	0	1	0	1	0	1	0	0	27.178	45.6	9.2	1044	20.2
1	1	LAD	0.0155338	6.01315e-05	0.0154737	0.00659174	0.00140819	0.000245854	1.07464	4.90448	1.51333	117	131.267		3.00151	3.76169	7.3	75.7	138	43.7	15.3	0	0	218	76	125	87	6.4	198	104	0.525253	0.0964333	1	1	1	1	0	1	0	0	0	1	0	0	33.1987	46.1	9.5	1396	21.3
	2	LCX	0.0150282	2.46383e-05	0.0150036	0.00766582	0.0045157	0.0027943	1.07464	4.90448	1.51333	117	131.267		3.00151	3.76169	7.3	75.7	138	43.7	15.3	0	0	218	76	125	87	6.4	198	104	0.525253	0.0964333	1	1	1	1	0	1	0	0	0	1	0	0	33.1987	46.1	9.5	1396	21.3
1	1	LAD	0.0100238	0	0.0100238	0.00385892	0.00100258	0.000163639		2.90799		114	101.275		3.02268	3.13933	7	74.1	151	42.8	18.8	0	0	221	73	121	133	9.2	196	99	0.505102	0.0944669	1	1	1	1	0	1	0	0	0	0	0	0	35.3511	46.7	9.4	1531	21.3
	2	LCX	0.0116565	0.00010585	0.0115506	0.00873428	0.0021899	0.000680934		2.90799		114	101.275		3.02268	3.13933	7	74.1	151	42.8	18.8	0	0	221	73	121	133	9.2	196	99	0.505102	0.0944669	1	1	1	1	0	1	0	0	0	0	0	0	35.3511	46.7	9.4	1531	21.3
	3	RCA	0.00962628	0.00022932	0.00939696	0.0065048	0.00207656	0.000828371		2.90799		114	101.275		3.02268	3.13933	7	74.1	151	42.8	18.8	0	0	221	73	121	133	9.2	196	99	0.505102	0.0944669	1	1	1	1	0	1	0	0	0	0	0	0	35.3511	46.7	9.4	1531	21.3
1	1	LAD	0.0102476	1.59205e-05	0.0102317	0.0041079	0.000740892	3.50068e-05	0.997236	3.02314	0	129	107.524		4.11751	2.74829	8.1	88.5	90	18.9	14.9	0	0	180	93	78	48	1.9	218	71	0.325688	0.0915254	1	1	1	1	0	1	0	0	0	0	0	0	30.182	47.5	10.1	814	21.1
	2	LCX	0.010437	0.000304352	0.0101326	0.0050848	0.003033	0.00197246	0.997236	3.02314	0	129	107.524		4.11751	2.74829	8.1	88.5	90	18.9	14.9	0	0	180	93	78	48	1.9	218	71	0.325688	0.0915254	1	1	1	1	0	1	0	0	0	0	0	0	30.182	47.5	10.1	814	21.1
	3	RCA	0.00999624	5.49334e-06	0.00999075	0.0062773	0.00283784	0.00086788	0.997236	3.02314	0	129	107.524		4.11751	2.74829	8.1	88.5	90	18.9	14.9	0	0	180	93	78	48	1.9	218	71	0.325688	0.0915254	1	1	1	1	0	1	0	0	0	0	0	0	30.182	47.5	10.1	814	21.1
1	1	LAD	0.00797429	0.000316219	0.00765807	0.00309506	0.00033017	0.000126173	0.939962	7.94464	0	130	111.357		3.06919	2.15461	6.5	66.3	109	24.3	19.4	0	0	193	66	97	145	0.7	163	90	0.552147	0.0980392	1	1	1	1	0	1	0	0	0	1	0	0	27.5224	40.7	9.4	1315	21.4
	2	LCX	0.00721331	0.000553849	0.00665946	0.00558777	0.000752328	0.000330622	0.939962	7.94464	0	130	111.357		3.06919	2.15461	6.5	66.3	109	24.3	19.4	0	0	193	66	97	145	0.7	163	90	0.552147	0.0980392	1	1	1	1	0	1	0	0	0	1	0	0	27.5224	40.7	9.4	1315	21.4
	3	RCA	0.00802632	0.00040457	0.00762175	0.00534683	0.00115876	0.000894978	0.939962	7.94464	0	130	111.357		3.06919	2.15461	6.5	66.3	109	24.3	19.4	0	0	193	66	97	145	0.7	163	90	0.552147	0.0980392	1	1	1	1	0	1	0	0	0	1	0	0	27.5224	40.7	9.4	1315	21.4
1	1	LAD	0.00765432	9.8046e-05	0.00755628	0.00269219	0.000563003	0.000125196	1.08783	6.06536	0.0233333	425	93.5553		3.72077	3.80593	6.3	64.3	83	28.5	14.7	13	2.56495	166	68	81	88	0.8	196	67	0.341837	0.0979782	1	1	1	1	0	1	0	0	1	0	0	0	29.1841	46.4	9.5	1079	20.5
	2	LCX	0.0071601	0.000186534	0.00697357	0.00467988	0.00163333	0.000694057	1.08783	6.06536	0.0233333	425	93.5553		3.72077	3.80593	6.3	64.3	83	28.5	14.7	13	2.56495	166	68	81	88	0.8	196	67	0.341837	0.0979782	1	1	1	1	0	1	0	0	1	0	0	0	29.1841	46.4	9.5	1079	20.5
	3	RCA	0.00727492	6.89226e-05	0.007206	0.00536816	0.00110456	0.00076991	1.08783	6.06536	0.0233333	425	93.5553		3.72077	3.80593	6.3	64.3	83	28.5	14.7	13	2.56495	166	68	81	88	0.8	196	67	0.341837	0.0979782	1	1	1	1	0	1	0	0	1	0	0	0	29.1841	46.4	9.5	1079	20.5
1	1	LAD	0.0118396	0.00515647	0.00668314	0.00262632	0.000394744	7.73988e-05	0.961907	3.43392	0	305	69.1356	250.261	55.3452	8.16833	1.4	20.6	37	21.5	17.2	1785	7.48717	96	12		473	4.6	83	59	0.710843	0.0679612	2	2	0	0	1	1	0	0	1	0	0	0	24.0393	20.1	9.1		19.7
	2	LCX	0.0116183	0.00295531	0.00866295	0.00658534	0.00144689	0.000666685	0.961907	3.43392	0	305	69.1356	250.261	55.3452	8.16833	1.4	20.6	37	21.5	17.2	1785	7.48717	96	12		473	4.6	83	59	0.710843	0.0679612	2	2	0	0	1	1	0	0	1	0	0	0	24.0393	20.1	9.1		19.7
	3	RCA	0.0115753	0.0064546	0.00512073	0.00438675	0.000545236	0.000212009	0.961907	3.43392	0	305	69.1356	250.261	55.3452	8.16833	1.4	20.6	37	21.5	17.2	1785	7.48717	96	12		473	4.6	83	59	0.710843	0.0679612	2	2	0	0	1	1	0	0	1	0	0	0	24.0393	20.1	9.1		19.7
1	1	LAD	0.0106849	8.79972e-06	0.0106761	0.00545168	0.000475031	2.09839e-05	1.38957	4.08543		244	42.4535	480.856	8.13778	2.6331	2.3	34.4	107	16.8	11.1	0	0									0.0668605	2	2	0	0	1	0	0	0	0	0	0	0	30.2041
	2	LCX	0.0106414	0.000379237	0.0102622	0.00904147	0.00107001	6.8167e-05	1.38957	4.08543		244	42.4535	480.856	8.13778	2.6331	2.3	34.4	107	16.8	11.1	0	0									0.0668605	2	2	0	0	1	0	0	0	0	0	0	0	30.2041
	3	RCA	0.0110828	0.000206278	0.0108765	0.00897872	0.00144905	0.000460516	1.38957	4.08543		244	42.4535	480.856	8.13778	2.6331	2.3	34.4	107	16.8	11.1	0	0									0.0668605	2	2	0	0	1	0	0	0	0	0	0	0	30.2041
1	1	LAD	0.0213082	0.00352566	0.0177826	0.00889776	0.00162375	0.000364638	1.33419	6.40002	0	156	127.657	573.599	50.2214	13.3297	2.6	32.4	116	55.5	36.9	484	6.18208	189	25	109	277	5.3	96	123	1.28125	0.0802469	2	2	0	0	0	1	1	1	1	0	0	0	43.9334	22.7	10.9	900	20.4
	2	LCX	0.014975	0.00261671	0.0123583	0.00862582	0.00259118	0.00113221	1.33419	6.40002	0	156	127.657	573.599	50.2214	13.3297	2.6	32.4	116	55.5	36.9	484	6.18208	189	25	109	277	5.3	96	123	1.28125	0.0802469	2	2	0	0	0	1	1	1	1	0	0	0	43.9334	22.7	10.9	900	20.4
	3	RCA	0.0144233	1.31201e-05	0.0144102	0.00736781	0.00462271	0.00227975	1.33419	6.40002	0	156	127.657	573.599	50.2214	13.3297	2.6	32.4	116	55.5	36.9	484	6.18208	189	25	109	277	5.3	96	123	1.28125	0.0802469	2	2	0	0	0	1	1	1	1	0	0	0	43.9334	22.7	10.9	900	20.4
1	1	LAD	0.0123229	0.000311277	0.0120117	0.00528264	0.00106293	8.05358e-05	1.09042	3.79914	0	295	28.9318	338.32	17.8028	2.82385	2.9	38.1	50	13.7	13.3	244	5.49717	101	40	33	138	0.3	137	49	0.357664	0.0761155	2	2	0	0	0	1	0	0	0	1	0	0	24.1547	32.4	9.2	685	19.7
	2	LCX	0.0129181	0.000438261	0.0124798	0.0108085	0.00143416	0.000240134	1.09042	3.79914	0	295	28.9318	338.32	17.8028	2.82385	2.9	38.1	50	13.7	13.3	244	5.49717	101	40	33	138	0.3	137	49	0.357664	0.0761155	2	2	0	0	0	1	0	0	0	1	0	0	24.1547	32.4	9.2	685	19.7
	3	RCA	0.0117489	0.000231053	0.0115179	0.00868194	0.00214142	0.000700334	1.09042	3.79914	0	295	28.9318	338.32	17.8028	2.82385	2.9	38.1	50	13.7	13.3	244	5.49717	101	40	33	138	0.3	137	49	0.357664	0.0761155	2	2	0	0	0	1	0	0	0	1	0	0	24.1547	32.4	9.2	685	19.7
1	1	LAD	0.0120226	0.00107446	0.0109481	0.00491037	0.000854598	6.71536e-05	0.935602	1.6783	0	106	40.183	420.216	12.1687	3.05392	1.5	31.2	54	9.7	8.6	108	4.68213	119	43	63	64	0.8	119	64	0.537815	0.0480769	2	2	0	0	0	1	0	0	0	0	0	0	24.3959	29.4	9.1	706	20.4
	2	LCX	0.0120649	0.00135004	0.0107149	0.00686632	0.0028582	0.000945086	0.935602	1.6783	0	106	40.183	420.216	12.1687	3.05392	1.5	31.2	54	9.7	8.6	108	4.68213	119	43	63	64	0.8	119	64	0.537815	0.0480769	2	2	0	0	0	1	0	0	0	0	0	0	24.3959	29.4	9.1	706	20.4
	3	RCA	0.015943	5.81783e-06	0.0159372	0.00858623	0.00473855	0.0025849	0.935602	1.6783	0	106	40.183	420.216	12.1687	3.05392	1.5	31.2	54	9.7	8.6	108	4.68213	119	43	63	64	0.8	119	64	0.537815	0.0480769	2	2	0	0	0	1	0	0	0	0	0	0	24.3959	29.4	9.1	706	20.4
1	1	LAD	0.0148479	0.00242828	0.0124197	0.00551952	0.00115495	6.05666e-05	1.18833	8.53634	0	124	45.8471	814.102	15.9954	2.47727	3	40.5	90	18.2	16.7	896	6.79794	138	41	79	91	0	126	78	0.619048	0.0740741	2	2	0	0	0	0	0	0	0	0	0	0	26.0557	24.5	9.6	1187	20
	2	LCX	0.0134618	0.000625839	0.012836	0.00901303	0.0026385	0.00119728	1.18833	8.53634	0	124	45.8471	814.102	15.9954	2.47727	3	40.5	90	18.2	16.7	896	6.79794	138	41	79	91	0	126	78	0.619048	0.0740741	2	2	0	0	0	0	0	0	0	0	0	0	26.0557	24.5	9.6	1187	20
	3	RCA	0.0199576	0.00192293	0.0180346	0.0104882	0.00422493	0.00325475	1.18833	8.53634	0	124	45.8471	814.102	15.9954	2.47727	3	40.5	90	18.2	16.7	896	6.79794	138	41	79	91	0	126	78	0.619048	0.0740741	2	2	0	0	0	0	0	0	0	0	0	0	26.0557	24.5	9.6	1187	20
1	1	LAD	0.0107699	0.00184318	0.00892672	0.00666264	0.0016318	0.00061551	0.978608	3.52087	0	309	84.1124	375.938	22.3071	8.39496	2.6	31.7	98	40.1	22.1	197	5.2832	151	31	69	256	0.3	109	102	0.93578	0.0820189	2	2	0	0	0	1	0	0	1	1	0	0	26.0538	21.9	9	1376	19.6
	2	LCX	0.00960349	1.7414e-05	0.00958608	0.00415729	0.000727227	2.79127e-05	0.978608	3.52087	0	309	84.1124	375.938	22.3071	8.39496	2.6	31.7	98	40.1	22.1	197	5.2832	151	31	69	256	0.3	109	102	0.93578	0.0820189	2	2	0	0	0	1	0	0	1	1	0	0	26.0538	21.9	9	1376	19.6
	3	RCA	0.0129985	0.000120648	0.0128779	0.0107319	0.00177916	0.000399708	0.978608	3.52087	0	309	84.1124	375.938	22.3071	8.39496	2.6	31.7	98	40.1	22.1	197	5.2832	151	31	69	256	0.3	109	102	0.93578	0.0820189	2	2	0	0	0	1	0	0	1	1	0	0	26.0538	21.9	9	1376	19.6
1	1	LAD	0.00664564	5.79133e-05	0.00658773	0.00227309	0.000239892	4.31977e-05	0.902931	3.66756	0	461	62.0267	629.959	18.7029	4.36697	2.9	37.6	117	18.6	13.2	0	0	197	51	131	75	0.3	140	107	0.764286	0.0771277	2	2	0	0	0	1	0	1	0	1	0	0	27.5776	31.4	8.7	1586	20.8
	2	LCX	0.00579472	0.001081	0.00471372	0.00457568	0.000155088	9.84943e-06	0.902931	3.66756	0	461	62.0267	629.959	18.7029	4.36697	2.9	37.6	117	18.6	13.2	0	0	197	51	131	75	0.3	140	107	0.764286	0.0771277	2	2	0	0	0	1	0	1	0	1	0	0	27.5776	31.4	8.7	1586	20.8
	3	RCA	0.00665765	0.000443005	0.00621465	0.00535544	0.00063416	0.000201939	0.902931	3.66756	0	461	62.0267	629.959	18.7029	4.36697	2.9	37.6	117	18.6	13.2	0	0	197	51	131	75	0.3	140	107	0.764286	0.0771277	2	2	0	0	0	1	0	1	0	1	0	0	27.5776	31.4	8.7	1586	20.8
1	1	LAD	0.0119859	1.68515e-05	0.011969	0.00526881	0.000611194	2.03992e-05	0.85937	8.17599	0	149	53.9719	421.643	3.23054	2.77087	2.6	35.9	115	26.4	14.1	0	0	185	41	131	62	4.2	134	103	0.768657	0.0724234	2	2	0	0	0	1	0	1	0	1	0	0	32.3508	32.4	8.6	1790	20.6
	2	LCX	0.0133619	5.92231e-05	0.0133027	0.00962147	0.00263676	0.000947334	0.85937	8.17599	0	149	53.9719	421.643	3.23054	2.77087	2.6	35.9	115	26.4	14.1	0	0	185	41	131	62	4.2	134	103	0.768657	0.0724234	2	2	0	0	0	1	0	1	0	1	0	0	32.3508	32.4	8.6	1790	20.6
	3	RCA	0.0135987	3.57716e-05	0.013563	0.00970318	0.00326236	0.000555557	0.85937	8.17599	0	149	53.9719	421.643	3.23054	2.77087	2.6	35.9	115	26.4	14.1	0	0	185	41	131	62	4.2	134	103	0.768657	0.0724234	2	2	0	0	0	1	0	1	0	1	0	0	32.3508	32.4	8.6	1790	20.6
1	1	LAD	0.00918814	3.85496e-05	0.00914959	0.00393349	0.000421537	2.20225e-05	1.00663	11.362	0	492	73.2436	534.362	13.9509	3.17383	2.9	38.3	77	17.9	11.9	0	0	134	38	73	114	0.2	122	70	0.57377	0.075718	2	2	0	0	0	1	0	0	0	0	0	0	21.6728	29	8.7	847	20.7
	2	LCX	0.00878729	0.000311549	0.00847574	0.00759499	0.000750284	0.000175966	1.00663	11.362	0	492	73.2436	534.362	13.9509	3.17383	2.9	38.3	77	17.9	11.9	0	0	134	38	73	114	0.2	122	70	0.57377	0.075718	2	2	0	0	0	1	0	0	0	0	0	0	21.6728	29	8.7	847	20.7
	3	RCA	0.00855317	3.29851e-05	0.00852018	0.00535509	0.00218564	0.000977628	1.00663	11.362	0	492	73.2436	534.362	13.9509	3.17383	2.9	38.3	77	17.9	11.9	0	0	134	38	73	114	0.2	122	70	0.57377	0.075718	2	2	0	0	0	1	0	0	0	0	0	0	21.6728	29	8.7	847	20.7
1	1	LAD	0.0113294	0.000100363	0.011229	0.00727151	0.00277669	0.00110628	1.02186	8.01227	0.796667		110.772	554.118	10.7898	4.61131	2.9	35.4	142	57.9	23.9	0	0	183	31	119	169	7.3	109	123	1.12844	0.0819209	2	2	0	0	0	1	0	1	0	0	0	0	26.1357	24	8.9	1772	19.9
	2	LCX	0.00984971	0.000207254	0.00964246	0.00765641	0.00140852	0.000486676	1.02186	8.01227	0.796667		110.772	554.118	10.7898	4.61131	2.9	35.4	142	57.9	23.9	0	0	183	31	119	169	7.3	109	123	1.12844	0.0819209	2	2	0	0	0	1	0	1	0	0	0	0	26.1357	24	8.9	1772	19.9
	3	RCA	0.0157989	7.18535e-06	0.0157917	0.00773802	0.00153835	0.000170053	1.02186	8.01227	0.796667		110.772	554.118	10.7898	4.61131	2.9	35.4	142	57.9	23.9	0	0	183	31	119	169	7.3	109	123	1.12844	0.0819209	2	2	0	0	0	1	0	1	0	0	0	0	26.1357	24	8.9	1772	19.9
1	1	LAD	0.0112031	2.16753e-05	0.0111814	0.00505903	0.000774279	4.15444e-05	1.06562	5.62397		189	56.8789	298.937	8.73953	2.47128	2.8	37.5	106	23.8	12.5	0	0	168	40	95	161	3.4	122	92	0.754098	0.0746667	2	2	0	0	0	1	1	0	1	1	0	0	28.4694	33	8.8	1220	20.7
	2	LCX	0.0117131	3.74597e-05	0.0116756	0.00845879	0.00246129	0.000824986	1.06562	5.62397		189	56.8789	298.937	8.73953	2.47128	2.8	37.5	106	23.8	12.5	0	0	168	40	95	161	3.4	122	92	0.754098	0.0746667	2	2	0	0	0	1	1	0	1	1	0	0	28.4694	33	8.8	1220	20.7
	3	RCA	0.0144027	1.9053e-07	0.0144026	0.00761178	0.00450255	0.00231126	1.06562	5.62397		189	56.8789	298.937	8.73953	2.47128	2.8	37.5	106	23.8	12.5	0	0	168	40	95	161	3.4	122	92	0.754098	0.0746667	2	2	0	0	0	1	1	0	1	1	0	0	28.4694	33	8.8	1220	20.7
1	1	LAD	0.0115331	4.61044e-05	0.011487	0.00362238	0.00126641	9.00133e-05	0.92364	7.13563	0.553333	826	71.6223	496.551	13.4525	2.48643	2.9	40.5	96	16.2	13.8	0	0	146	43	90	65	11.3	127	77	0.606299	0.0716049	2	2	0	0	0	1	0	1	0	1	0	0	31.0665	31.3	9.6	1128	19.8
	2	LCX	0.00977137	3.07182e-05	0.00974065	0.00483558	0.00264638	0.00216737	0.92364	7.13563	0.553333	826	71.6223	496.551	13.4525	2.48643	2.9	40.5	96	16.2	13.8	0	0	146	43	90	65	11.3	127	77	0.606299	0.0716049	2	2	0	0	0	1	0	1	0	1	0	0	31.0665	31.3	9.6	1128	19.8
	3	RCA	0.015478	1.20169e-05	0.015466	0.0061043	0.00525485	0.00389896	0.92364	7.13563	0.553333	826	71.6223	496.551	13.4525	2.48643	2.9	40.5	96	16.2	13.8	0	0	146	43	90	65	11.3	127	77	0.606299	0.0716049	2	2	0	0	0	1	0	1	0	1	0	0	31.0665	31.3	9.6	1128	19.8
1	1	LAD	0.00693303	0.000286913	0.00664611	0.00328718	0.00025769	3.33385e-05	0.978768	4.58338	0	149	68.9155	667.389	35.7748	5.94914	3	36.8	102	39.7	21.9	119	4.77912	164	34	94	180	1.7	130	98	0.753846	0.0815217	2	2	0	0	0	1	0	0	0	1	0	0	24.5139	29.9	9.8	1282	19.7
	2	LCX	0.00784506	0.000950812	0.00689425	0.00575606	0.000917436	0.000198023	0.978768	4.58338	0	149	68.9155	667.389	35.7748	5.94914	3	36.8	102	39.7	21.9	119	4.77912	164	34	94	180	1.7	130	98	0.753846	0.0815217	2	2	0	0	0	1	0	0	0	1	0	0	24.5139	29.9	9.8	1282	19.7
	3	RCA	0.00854231	0.000620418	0.00792189	0.00684377	0.000786595	0.000315256	0.978768	4.58338	0	149	68.9155	667.389	35.7748	5.94914	3	36.8	102	39.7	21.9	119	4.77912	164	34	94	180	1.7	130	98	0.753846	0.0815217	2	2	0	0	0	1	0	0	0	1	0	0	24.5139	29.9	9.8	1282	19.7
1	1	LAD	0.00810991	0.000786171	0.00732374	0.00272722	0.000959412	0.000400309	1.06379	3.79641	0	207	50.5284	916.036	16.2689	2.98349	2.3	34.3	58	15.8	10.6	128	4.85203	110	40	56	71	0.6	128	57	0.445312	0.0670554	2	2	0	0	0	1	0	0	1	1	0	0	26.6	30.2	8.7	776	19.9
	2	LCX	0.0057588	0.00127277	0.00448603	0.00419206	0.00023046	5.5018e-05	1.06379	3.79641	0	207	50.5284	916.036	16.2689	2.98349	2.3	34.3	58	15.8	10.6	128	4.85203	110	40	56	71	0.6	128	57	0.445312	0.0670554	2	2	0	0	0	1	0	0	1	1	0	0	26.6	30.2	8.7	776	19.9
	3	RCA	0.00597142	0.000465761	0.00550566	0.00507915	0.000426693	5.37297e-05	1.06379	3.79641	0	207	50.5284	916.036	16.2689	2.98349	2.3	34.3	58	15.8	10.6	128	4.85203	110	40	56	71	0.6	128	57	0.445312	0.0670554	2	2	0	0	0	1	0	0	1	1	0	0	26.6	30.2	8.7	776	19.9
1	1	LAD	0.0212947	3.28709e-06	0.0212914	0.0090743	0.00260149	0.000720512	1.28595	3.90552	0.0433333	1803	67.451	333.346	58.9242	8.40587	3	32	99	70.8	30.6	18	2.89037	179	24		685	1.4	123	97	0.788618	0.09375	2	2	0	0	0	1	0	1	1	1	0	0	36.3379	31.3	9.3	989	19.6
	2	LCX	0.0212515	5.90505e-06	0.0212456	0.00760465	0.00700264	0.00623468	1.28595	3.90552	0.0433333	1803	67.451	333.346	58.9242	8.40587	3	32	99	70.8	30.6	18	2.89037	179	24		685	1.4	123	97	0.788618	0.09375	2	2	0	0	0	1	0	1	1	1	0	0	36.3379	31.3	9.3	989	19.6
	3	RCA	0.0203361	9.51267e-05	0.0202409	0.00691386	0.00812096	0.00504105	1.28595	3.90552	0.0433333	1803	67.451	333.346	58.9242	8.40587	3	32	99	70.8	30.6	18	2.89037	179	24		685	1.4	123	97	0.788618	0.09375	2	2	0	0	0	1	0	1	1	1	0	0	36.3379	31.3	9.3	989	19.6
1	1	LAD	0.0152623	0.000843224	0.0144191	0.0128849	0.00135914	0.000161037	1.51013	4.50671	0	387	65.9861	1253.48	7.16972	2.51366	2.5	32.2	65	41.4	25.1	166	5.11199	143	23		413	4.2	117	85	0.726496	0.0776398	2	2	0	0	0	1	0	0	1	0	0	0	30.554	28.6	8.9	724	19.4
	2	LAD	0.0154481	0.000269256	0.0151789	0.00683013	0.00178981	0.000355246	1.51013	4.50671	0	387	65.9861	1253.48	7.16972	2.51366	2.5	32.2	65	41.4	25.1	166	5.11199	143	23		413	4.2	117	85	0.726496	0.0776398	2	2	0	0	0	1	0	0	1	0	0	0	30.554	28.6	8.9	724	19.4
	3	RCA	0.0144352	1.87454e-05	0.0144165	0.00426735	0.00519154	0.00484742	1.51013	4.50671	0	387	65.9861	1253.48	7.16972	2.51366	2.5	32.2	65	41.4	25.1	166	5.11199	143	23		413	4.2	117	85	0.726496	0.0776398	2	2	0	0	0	1	0	0	1	0	0	0	30.554	28.6	8.9	724	19.4
1	1	LAD	0.0108439	5.99276e-06	0.0108379	0.0039292	0.000853186	5.59325e-05	1.20059	4.00349	0	343	53.5434	330.027	5.44156	2.17786	2.6	39.6	69	18.8	17.2	0	0	113	37	54	111	15.7	116	58	0.5	0.0656566	2	2	0	0	1	1	0	1	0	0	0	0	40.2491	19.4	9.9	836	20.6
	2	LCX	0.0129988	3.99187e-05	0.0129589	0.0079317	0.00328716	0.00167338	1.20059	4.00349	0	343	53.5434	330.027	5.44156	2.17786	2.6	39.6	69	18.8	17.2	0	0	113	37	54	111	15.7	116	58	0.5	0.0656566	2	2	0	0	1	1	0	1	0	0	0	0	40.2491	19.4	9.9	836	20.6
	3	RCA	0.0139064	9.10177e-06	0.0138973	0.00677945	0.00400322	0.00304527	1.20059	4.00349	0	343	53.5434	330.027	5.44156	2.17786	2.6	39.6	69	18.8	17.2	0	0	113	37	54	111	15.7	116	58	0.5	0.0656566	2	2	0	0	1	1	0	1	0	0	0	0	40.2491	19.4	9.9	836	20.6
1	1	LAD	0.0137103	2.51195e-06	0.0137078	0.00599649	0.000906076	5.17635e-05	1.13847	6.77173	0	241	92.9643	322.224	12.0782	2.20892	2.4	38.5	67	17.2	13.9	0	0	111	35	61	72	0.3	109	51	0.46789	0.0623377	2	2	0	0	0	0	0	0	0	0	0	0	23.2958	29.1	8.9	722	21
	2	LCX	0.0114359	0.000262525	0.0111733	0.0070586	0.00291526	0.00119958	1.13847	6.77173	0	241	92.9643	322.224	12.0782	2.20892	2.4	38.5	67	17.2	13.9	0	0	111	35	61	72	0.3	109	51	0.46789	0.0623377	2	2	0	0	0	0	0	0	0	0	0	0	23.2958	29.1	8.9	722	21
	3	RCA	0.0135193	1.33945e-05	0.0135059	0.00883238	0.00320924	0.00149489	1.13847	6.77173	0	241	92.9643	322.224	12.0782	2.20892	2.4	38.5	67	17.2	13.9	0	0	111	35	61	72	0.3	109	51	0.46789	0.0623377	2	2	0	0	0	0	0	0	0	0	0	0	23.2958	29.1	8.9	722	21
1	1	LAD	0.0152317	1.03826e-05	0.0152213	0.00684131	0.00108073	9.37819e-05	1.17969	3.14677	0	198	58.5458	220.783	30.4732	5.85958	2.5	33.3	94	42.4	13.1	1	0	179	22	0	518	4.9	95	94	0.989474	0.0750751	2	2	0	0	0	0	0	1	0	0	0	0	35.5448	33	9.4	1546	19.6
	2	LCX	0.0200713	1.57112e-05	0.0200556	0.0065342	0.0072039	0.00623644	1.17969	3.14677	0	198	58.5458	220.783	30.4732	5.85958	2.5	33.3	94	42.4	13.1	1	0	179	22	0	518	4.9	95	94	0.989474	0.0750751	2	2	0	0	0	0	0	1	0	0	0	0	35.5448	33	9.4	1546	19.6
	3	RCA	0.0234724	4.48763e-05	0.0234275	0.0166833	0.0056308	0.000950002	1.17969	3.14677	0	198	58.5458	220.783	30.4732	5.85958	2.5	33.3	94	42.4	13.1	1	0	179	22	0	518	4.9	95	94	0.989474	0.0750751	2	2	0	0	0	0	0	1	0	0	0	0	35.5448	33	9.4	1546	19.6
1	1	LAD	0.0106288	0.000196715	0.0104321	0.00429533	0.000742695	5.25521e-05	1.09045	5.23259	0	292	44.1464	460.166	53.6888	4.30036	2.6	34.7	78	22	11.9	55	4.00733	135	36	63	178	0.4	121	72	0.595041	0.074928	2	2	0	0	0	1	1	1	1	0	0	0	32.4831	25.5	8.8	797	20.1
	2	LCX	0.00922181	0.000186119	0.0090357	0.00573327	0.0023729	0.000945478	1.09045	5.23259	0	292	44.1464	460.166	53.6888	4.30036	2.6	34.7	78	22	11.9	55	4.00733	135	36	63	178	0.4	121	72	0.595041	0.074928	2	2	0	0	0	1	1	1	1	0	0	0	32.4831	25.5	8.8	797	20.1
	3	RCA	0.0123202	4.65593e-05	0.0122736	0.00864083	0.00266128	0.000961592	1.09045	5.23259	0	292	44.1464	460.166	53.6888	4.30036	2.6	34.7	78	22	11.9	55	4.00733	135	36	63	178	0.4	121	72	0.595041	0.074928	2	2	0	0	0	1	1	1	1	0	0	0	32.4831	25.5	8.8	797	20.1
1	1	LAD	0.0103496	7.07445e-07	0.0103489	0.00518406	0.000485264	1.20266e-05	0.825826	5.46194	0.68	311	78.8404	357.436	9.92777	2.51133	1.9	27.5	82	38.2	16.2	0	0	173	24	80	346	5.4	110	100	0.909091	0.0690909	2	2	0	0	0	1	0	0	0	0	0	0	29.221	26.3	9.1	1207	19.6
	2	LCX	0.011092	9.31498e-05	0.0109988	0.00955912	0.00118397	0.000250748	0.825826	5.46194	0.68	311	78.8404	357.436	9.92777	2.51133	1.9	27.5	82	38.2	16.2	0	0	173	24	80	346	5.4	110	100	0.909091	0.0690909	2	2	0	0	0	1	0	0	0	0	0	0	29.221	26.3	9.1	1207	19.6
	3	RCA	0.0110904	2.47171e-05	0.0110657	0.00841587	0.00202675	0.000583851	0.825826	5.46194	0.68	311	78.8404	357.436	9.92777	2.51133	1.9	27.5	82	38.2	16.2	0	0	173	24	80	346	5.4	110	100	0.909091	0.0690909	2	2	0	0	0	1	0	0	0	0	0	0	29.221	26.3	9.1	1207	19.6
1	1	LAD	0.0149716	4.09062e-05	0.0149307	0.00707876	0.00175248	0.000246479	1.25008	8.1005	0	132	72.0334	748.798	27.8825	4.74908	2.8	39.5	69	32.2	14.6	10	2.30259	203	79	109	75	3.3	181	87	0.480663	0.0708861	2	2	0	0	0	1	0	0	0	0	0	0	33.9205	36.7	9.6	1367	20.8
	2	LCX	0.0145041	0.00124072	0.0132634	0.0123329	0.000770726	0.000200526	1.25008	8.1005	0	132	72.0334	748.798	27.8825	4.74908	2.8	39.5	69	32.2	14.6	10	2.30259	203	79	109	75	3.3	181	87	0.480663	0.0708861	2	2	0	0	0	1	0	0	0	0	0	0	33.9205	36.7	9.6	1367	20.8
	3	RCA	0.0127681	0.00143702	0.0113311	0.00812171	0.00216671	0.0010572	1.25008	8.1005	0	132	72.0334	748.798	27.8825	4.74908	2.8	39.5	69	32.2	14.6	10	2.30259	203	79	109	75	3.3	181	87	0.480663	0.0708861	2	2	0	0	0	1	0	0	0	0	0	0	33.9205	36.7	9.6	1367	20.8
1	1	LAD	0.00973799	8.86494e-05	0.00964934	0.00446998	0.000862467	9.01912e-05	0.960093	3.07498	0	128	77.9522	804.156	38.1642	5.44284	2.5	33.6	106	45.6	15.3	23	3.13549	163	30	84	245	3.9	105	94	0.895238	0.0744048	2	2	0	0	0	1	0	0	1	0	0	0	25.4457	21.9	9.4	1130	19.6
	2	LCX	0.00838326	0.000331146	0.00805211	0.00542989	0.00176553	0.000927013	0.960093	3.07498	0	128	77.9522	804.156	38.1642	5.44284	2.5	33.6	106	45.6	15.3	23	3.13549	163	30	84	245	3.9	105	94	0.895238	0.0744048	2	2	0	0	0	1	0	0	1	0	0	0	25.4457	21.9	9.4	1130	19.6
	3	RCA	0.0128387	0.000275468	0.0125632	0.00950029	0.00213603	0.000915748	0.960093	3.07498	0	128	77.9522	804.156	38.1642	5.44284	2.5	33.6	106	45.6	15.3	23	3.13549	163	30	84	245	3.9	105	94	0.895238	0.0744048	2	2	0	0	0	1	0	0	1	0	0	0	25.4457	21.9	9.4	1130	19.6
1	1	LAD	0.0121492	4.82065e-05	0.012101	0.00533255	0.000983402	0.000127342	1.31624	7.03299	0		92.8474	540.069	19.9192	2.76218	2.1	36	23	8.7	7.9	0	0	82	38	20	119	6.4	126	27	0.214286	0.0583333	2	2	0	0	0	1	1	1	1	1	0	0	30.242	21.7	9.9
	2	LCX	0.010928	9.39483e-05	0.0108341	0.00788165	0.00178053	0.000936582	1.31624	7.03299	0		92.8474	540.069	19.9192	2.76218	2.1	36	23	8.7	7.9	0	0	82	38	20	119	6.4	126	27	0.214286	0.0583333	2	2	0	0	0	1	1	1	1	1	0	0	30.242	21.7	9.9
	3	RCA	0.0125144	4.03157e-05	0.0124741	0.0104772	0.00172011	0.000350802	1.31624	7.03299	0		92.8474	540.069	19.9192	2.76218	2.1	36	23	8.7	7.9	0	0	82	38	20	119	6.4	126	27	0.214286	0.0583333	2	2	0	0	0	1	1	1	1	1	0	0	30.242	21.7	9.9
1	1	LAD	0.0128944	5.76148e-06	0.0128887	0.00520249	0.00153339	0.000212791	0.757801	8.32062	0	256	55.7045	297.704	20.014	2.94058	3	37	110	35.3	17	0	0	166	34	90	207	0.9	121	93	0.768595	0.0810811	2	2	0	0	0	1	0	1	0	0	0	0	33.6446	27.7	8.7	1421	19.8
	2	LCX	0.0121075	6.34366e-05	0.012044	0.00689578	0.00379455	0.00139436	0.757801	8.32062	0	256	55.7045	297.704	20.014	2.94058	3	37	110	35.3	17	0	0	166	34	90	207	0.9	121	93	0.768595	0.0810811	2	2	0	0	0	1	0	1	0	0	0	0	33.6446	27.7	8.7	1421	19.8
	3	RCA	0.0122092	3.52364e-06	0.0122057	0.00698895	0.00377283	0.0013947	0.757801	8.32062	0	256	55.7045	297.704	20.014	2.94058	3	37	110	35.3	17	0	0	166	34	90	207	0.9	121	93	0.768595	0.0810811	2	2	0	0	0	1	0	1	0	0	0	0	33.6446	27.7	8.7	1421	19.8
1	1	LAD	0.0172221	3.59057e-05	0.0171862	0.00736778	0.00611608	0.0036683	1.09535	7.76224	0	289	94.8592	377.713	4.13741	2.24806	2.6	38.8	79	22.3	23.2	0	0	122	37	73	63	2.3	120	66	0.55	0.0670103	2	2	0	0	0	0	0	1	0	0	0	0	29.3462	25.6	9.3	787	19.8
	2	LCX	0.0183271	1.22626e-05	0.0183148	0.00828098	0.0049216	0.00482542	1.09535	7.76224	0	289	94.8592	377.713	4.13741	2.24806	2.6	38.8	79	22.3	23.2	0	0	122	37	73	63	2.3	120	66	0.55	0.0670103	2	2	0	0	0	0	0	1	0	0	0	0	29.3462	25.6	9.3	787	19.8
	3	RCA	0.0132925	3.094e-06	0.0132894	0.00736346	0.00413406	0.00175782	1.09535	7.76224	0	289	94.8592	377.713	4.13741	2.24806	2.6	38.8	79	22.3	23.2	0	0	122	37	73	63	2.3	120	66	0.55	0.0670103	2	2	0	0	0	0	0	1	0	0	0	0	29.3462	25.6	9.3	787	19.8
1	1	LAD	0.00841024	3.38344e-05	0.00837641	0.00298081	0.000645873	0.000414719	0.975054	3.94239	0	360	48.9473	396.342	53.4185	4.39757	1.9	28.3	66	30.7	13.4	0	0	114	27	44	214		105	61	0.580952	0.0671378	2	2	0	0	0	1	0	0	0	1	0	0	28.6118	25.3	9.1	788	19.5
	2	LCX	0.0080352	0.000360252	0.00767495	0.00714364	0.000465364	8.46179e-05	0.975054	3.94239	0	360	48.9473	396.342	53.4185	4.39757	1.9	28.3	66	30.7	13.4	0	0	114	27	44	214		105	61	0.580952	0.0671378	2	2	0	0	0	1	0	0	0	1	0	0	28.6118	25.3	9.1	788	19.5
	3	RCA	0.00738429	0.000144803	0.00723949	0.00572952	0.00113065	0.00038093	0.975054	3.94239	0	360	48.9473	396.342	53.4185	4.39757	1.9	28.3	66	30.7	13.4	0	0	114	27	44	214		105	61	0.580952	0.0671378	2	2	0	0	0	1	0	0	0	1	0	0	28.6118	25.3	9.1	788	19.5
1	1	LAD	0.0104104	0.000446945	0.00996343	0.00458788	0.00106228	0.000341723	0.972342	4.25002	0	242	63.1815	315.345	12.5178	2.45413	2.9	37	136	33.8	19.2	234	5.45532	109	36	50	110	4	108	60	0.555556	0.0783784	2	2	0	0	0	1	0	0	0	0	0	0	23.2943	28.5	8.5	705	20
	2	LCX	0.00626085	0.000799701	0.00546115	0.00517836	0.000270946	5.00583e-05	0.972342	4.25002	0	242	63.1815	315.345	12.5178	2.45413	2.9	37	136	33.8	19.2	234	5.45532	109	36	50	110	4	108	60	0.555556	0.0783784	2	2	0	0	0	1	0	0	0	0	0	0	23.2943	28.5	8.5	705	20
	3	RCA	0.0112211	0.00137647	0.00984459	0.00880725	0.000833863	0.000250178	0.972342	4.25002	0	242	63.1815	315.345	12.5178	2.45413	2.9	37	136	33.8	19.2	234	5.45532	109	36	50	110	4	108	60	0.555556	0.0783784	2	2	0	0	0	1	0	0	0	0	0	0	23.2943	28.5	8.5	705	20
1	1	LAD	0.0211304	7.90064e-05	0.0210514	0.0100981	0.00250559	0.000440648	1.21957	4.52588	0	119	100.259	319.625	6.92305	2.44509	2.9	33.7	156	36.7	19.8	12	2.48491	208	30	143	174	7.1	106	119	1.12264	0.0860534	2	2	0	0	0	1	0	0	0	0	0	0	31.2025	22.2	8.5	1995	20.6
	2	LCX	0.0161289	0	0.0161289	0.00736081	0.00196391	0.000263176	1.21957	4.52588	0	119	100.259	319.625	6.92305	2.44509	2.9	33.7	156	36.7	19.8	12	2.48491	208	30	143	174	7.1	106	119	1.12264	0.0860534	2	2	0	0	0	1	0	0	0	0	0	0	31.2025	22.2	8.5	1995	20.6
	3	RCA	0.0181859	6.19105e-06	0.0181797	0.00676441	0.00745524	0.00392469	1.21957	4.52588	0	119	100.259	319.625	6.92305	2.44509	2.9	33.7	156	36.7	19.8	12	2.48491	208	30	143	174	7.1	106	119	1.12264	0.0860534	2	2	0	0	0	1	0	0	0	0	0	0	31.2025	22.2	8.5	1995	20.6
1	1	LAD	0.00845537	5.90144e-05	0.00839635	0.00372522	0.000263829	6.94287e-06	1.48322	1.88031	20.05	228	37.7121	638.378	35.5401	3.147	3	38.6	77	16.5	16.9	0	0	133	36	71	133	1.9	118	70	0.59322	0.0777202	2	2	0	0	0	1	0	0	0	1	0	0	26.2066	31.1	8.8	890	20.5
	2	LCX	0.00937986	0.000248316	0.00913154	0.00805472	0.000907738	0.000197659	1.48322	1.88031	20.05	228	37.7121	638.378	35.5401	3.147	3	38.6	77	16.5	16.9	0	0	133	36	71	133	1.9	118	70	0.59322	0.0777202	2	2	0	0	0	1	0	0	0	1	0	0	26.2066	31.1	8.8	890	20.5
	3	RCA	0.00809951	7.9762e-05	0.00801975	0.00606545	0.00157859	0.000469491	1.48322	1.88031	20.05	228	37.7121	638.378	35.5401	3.147	3	38.6	77	16.5	16.9	0	0	133	36	71	133	1.9	118	70	0.59322	0.0777202	2	2	0	0	0	1	0	0	0	1	0	0	26.2066	31.1	8.8	890	20.5
1	1	LAD	0.0132377	2.99605e-05	0.0132077	0.00575184	0.000930638	6.83474e-05	1.09469	7.99108	0	148	54.0118	427.35	17.1539	2.91805	2.4	35.2	48	11.8	10.3	6	1.79176	108	37	47	121	6.8	111	49	0.441441	0.0681818	2	2	0	0	0	1	0	1	1	0	0	0	25.1461	27.7	9.2	571	19.8
	2	LCX	0.0134108	0.000194072	0.0132167	0.0073406	0.00308953	0.00270457	1.09469	7.99108	0	148	54.0118	427.35	17.1539	2.91805	2.4	35.2	48	11.8	10.3	6	1.79176	108	37	47	121	6.8	111	49	0.441441	0.0681818	2	2	0	0	0	1	0	1	1	0	0	0	25.1461	27.7	9.2	571	19.8
	3	RCA	0.016294	0	0.016294	0.00818355	0.00512061	0.00293126	1.09469	7.99108	0	148	54.0118	427.35	17.1539	2.91805	2.4	35.2	48	11.8	10.3	6	1.79176	108	37	47	121	6.8	111	49	0.441441	0.0681818	2	2	0	0	0	1	0	1	1	0	0	0	25.1461	27.7	9.2	571	19.8
1	1	LAD	0.0226778	4.68597e-06	0.0226731	0.0100306	0.00179686	0.000255386	1.05668	10.1788	0	177	84.138	327.426	18.4276	3.59029	2.9	36	75	23.8	15.3	1	0	145	37	77	156	12.3	113	75	0.663717	0.0805556	2	2	0	0	0	1	0	1	0	0	0	0	30.4035	27.9	8.7	848	20.1
	2	LCX	0.0166539	3.39898e-06	0.0166505	0.00477652	0.00663348	0.00513013	1.05668	10.1788	0	177	84.138	327.426	18.4276	3.59029	2.9	36	75	23.8	15.3	1	0	145	37	77	156	12.3	113	75	0.663717	0.0805556	2	2	0	0	0	1	0	1	0	0	0	0	30.4035	27.9	8.7	848	20.1
	3	RCA	0.025846	0	0.025846	0.0037152	0.00903608	0.01288	1.05668	10.1788	0	177	84.138	327.426	18.4276	3.59029	2.9	36	75	23.8	15.3	1	0	145	37	77	156	12.3	113	75	0.663717	0.0805556	2	2	0	0	0	1	0	1	0	0	0	0	30.4035	27.9	8.7	848	20.1
1	1	LAD	0.0123055	0.00139997	0.0109055	0.00470236	0.00118286	0.000221916	0.856938	1.26874	0.0925	229	48.3426	495.809	35.0665	3.94015	2.5	33.8	95	41.6	26.5	499	6.21261	172	54	92	128	1.4	151	100	0.662252	0.0739645	2	2	0	0	0	1	0	0	0	1	0	0	24.5305	31.9	9.2	1193	20.4
	2	LCX	0.00972814	0.00119468	0.00853347	0.00640743	0.00156781	0.000620113	0.856938	1.26874	0.0925	229	48.3426	495.809	35.0665	3.94015	2.5	33.8	95	41.6	26.5	499	6.21261	172	54	92	128	1.4	151	100	0.662252	0.0739645	2	2	0	0	0	1	0	0	0	1	0	0	24.5305	31.9	9.2	1193	20.4
	3	RCA	0.0102217	0.00084423	0.00937749	0.00657327	0.00170123	0.00102174	0.856938	1.26874	0.0925	229	48.3426	495.809	35.0665	3.94015	2.5	33.8	95	41.6	26.5	499	6.21261	172	54	92	128	1.4	151	100	0.662252	0.0739645	2	2	0	0	0	1	0	0	0	1	0	0	24.5305	31.9	9.2	1193	20.4
1	1	LAD	0.0182451	0.00514002	0.0131051	0.0074335	0.0030117	0.00270151	1.01913	2.48604	0	303	32.8064	748.385	34.1075	3.81956	2.5	30.5	63	23.1	13.2	417	6.03309	123	35	56	158	0.8				0.0819672	2	2	0	0	0	1	0	1	1	1	0	0	31.0678
	2	LCX	0.0169599	0.00134618	0.0156137	0.00672418	0.00212896	0.000236358	1.01913	2.48604	0	303	32.8064	748.385	34.1075	3.81956	2.5	30.5	63	23.1	13.2	417	6.03309	123	35	56	158	0.8				0.0819672	2	2	0	0	0	1	0	1	1	1	0	0	31.0678
	3	RCA	0.0110416	8.643e-05	0.0109552	0.00732096	0.00270582	0.000999701	1.01913	2.48604	0	303	32.8064	748.385	34.1075	3.81956	2.5	30.5	63	23.1	13.2	417	6.03309	123	35	56	158	0.8				0.0819672	2	2	0	0	0	1	0	1	1	1	0	0	31.0678
1	1	LAD	0.0139458	0.000130056	0.0138157	0.00514744	0.0020133	0.00133051	1.06639	4.43856	0.04	130	52.56	484.423	13.6733	2.46883	2.9	36.3	127	31.4	13.1	22	3.09104	165	34	100	160	2.2	114	88	0.77193	0.0798898	2	2	0	0	0	1	0	0	0	0	0	0	23.1595	27.4	8.7	1490	20.3
	2	LCX	0.0095878	0.000231153	0.00935664	0.00493154	0.00269729	0.00161192	1.06639	4.43856	0.04	130	52.56	484.423	13.6733	2.46883	2.9	36.3	127	31.4	13.1	22	3.09104	165	34	100	160	2.2	114	88	0.77193	0.0798898	2	2	0	0	0	1	0	0	0	0	0	0	23.1595	27.4	8.7	1490	20.3
	3	RCA	0.0106806	2.25539e-05	0.0106581	0.00682742	0.00262765	0.00117589	1.06639	4.43856	0.04	130	52.56	484.423	13.6733	2.46883	2.9	36.3	127	31.4	13.1	22	3.09104	165	34	100	160	2.2	114	88	0.77193	0.0798898	2	2	0	0	0	1	0	0	0	0	0	0	23.1595	27.4	8.7	1490	20.3
1	1	LAD	0.0109285	3.10294e-05	0.0108975	0.00460394	0.001016	0.000230827	1.10138	5.841	0.02	249	37.7682	375.271	5.20065	2.47199	2.7	38.6	66	14.1	9.7	56	4.02535	130	48	68	71	0.6	130	59	0.453846	0.0699482	2	2	0	0	0	1	0	0	1	0	0	0	25.9974	32.4	9.1	774	20.7
	2	LCX	0.0104284	0.000215549	0.0102128	0.00494095	0.000445789	4.38419e-05	1.10138	5.841	0.02	249	37.7682	375.271	5.20065	2.47199	2.7	38.6	66	14.1	9.7	56	4.02535	130	48	68	71	0.6	130	59	0.453846	0.0699482	2	2	0	0	0	1	0	0	1	0	0	0	25.9974	32.4	9.1	774	20.7
	3	RCA	0.00928701	0.000169583	0.00911743	0.00400541	0.00302771	0.0020531	1.10138	5.841	0.02	249	37.7682	375.271	5.20065	2.47199	2.7	38.6	66	14.1	9.7	56	4.02535	130	48	68	71	0.6	130	59	0.453846	0.0699482	2	2	0	0	0	1	0	0	1	0	0	0	25.9974	32.4	9.1	774	20.7
1	1	LAD	0.0108163	0.00171158	0.00910475	0.00352327	0.00085143	4.57808e-05	1.33946	7.94798	0	273	50.542	371.475	17.7635	2.74304	2.8	36.5	75	20	17.8	199	5.2933	118	36	63	95	0.5	122	69	0.565574	0.0767123	2	2	0	0	0	1	0	0	1	0	0	0	25.1638	31	8.9	973	19.8
	2	LCX	0.0097342	0.00136055	0.00837366	0.00692705	0.0011657	0.000272159	1.33946	7.94798	0	273	50.542	371.475	17.7635	2.74304	2.8	36.5	75	20	17.8	199	5.2933	118	36	63	95	0.5	122	69	0.565574	0.0767123	2	2	0	0	0	1	0	0	1	0	0	0	25.1638	31	8.9	973	19.8
	3	RCA	0.00757243	0.000342639	0.00722979	0.00697558	0.000273875	1.16264e-05	1.33946	7.94798	0	273	50.542	371.475	17.7635	2.74304	2.8	36.5	75	20	17.8	199	5.2933	118	36	63	95	0.5	122	69	0.565574	0.0767123	2	2	0	0	0	1	0	0	1	0	0	0	25.1638	31	8.9	973	19.8
1	1	LAD	0.00567229	2.99466e-05	0.00564235	0.00201612	2.74491e-05	1.24777e-06	0.929981	7.45462	0	161	49.6069	514.873	13.2017	2.95013	2.6	36.1	96	18.1	11.8	0	0	145	37	91	85	0.6	119	79	0.663866	0.0720222	2	2	0	0	0	1	1	0	1	1	0	0	23.5418	24.2	9	920	20.5
	2	LCX	0.00587931	0.000361051	0.00551826	0.00455614	0.000737873	0.000243013	0.929981	7.45462	0	161	49.6069	514.873	13.2017	2.95013	2.6	36.1	96	18.1	11.8	0	0	145	37	91	85	0.6	119	79	0.663866	0.0720222	2	2	0	0	0	1	1	0	1	1	0	0	23.5418	24.2	9	920	20.5
	3	RCA	0.00644724	0.000224737	0.0062225	0.00564993	0.000533635	0.000102254	0.929981	7.45462	0	161	49.6069	514.873	13.2017	2.95013	2.6	36.1	96	18.1	11.8	0	0	145	37	91	85	0.6	119	79	0.663866	0.0720222	2	2	0	0	0	1	1	0	1	1	0	0	23.5418	24.2	9	920	20.5
1	1	LAD	0.0140274	1.91349e-06	0.0140255	0.00620526	0.000657089	7.83459e-05	0.842206	3.0526	1.37667	184	56.6673	526.514	18.6268	2.67748	2.1	32.3	91	17.2	6.9	0	0	158	44	100	70	0.4	121	79	0.652893	0.0650155	2	2	0	0	0	1	1	0	1	0	0	0	22.546	30	8.7	985	20.6
	2	LCX	0.0121023	1.46736e-06	0.0121009	0.00598566	0.00378696	0.00238996	0.842206	3.0526	1.37667	184	56.6673	526.514	18.6268	2.67748	2.1	32.3	91	17.2	6.9	0	0	158	44	100	70	0.4	121	79	0.652893	0.0650155	2	2	0	0	0	1	1	0	1	0	0	0	22.546	30	8.7	985	20.6
	3	RCA	0.0137104	0	0.0137104	0.00289331	0.00613525	0.00468024	0.842206	3.0526	1.37667	184	56.6673	526.514	18.6268	2.67748	2.1	32.3	91	17.2	6.9	0	0	158	44	100	70	0.4	121	79	0.652893	0.0650155	2	2	0	0	0	1	1	0	1	0	0	0	22.546	30	8.7	985	20.6
1	1	LAD	0.0110363	0.00507481	0.00596152	0.00205191	0.00049046	0.000181169	0.725564	4.7941	0.113333	941	54.9404	390.253	9.12503	2.56014	2.4	30.3	69	18.6	18.5	2838	7.95085	150	40	70	201	1.2	144	87	0.604167	0.0792079	2	2	0	0	0	1	0	0	0	1	0	0	28.3064	33.9	8.5	1120	20.9
	2	LCX	0.01076	0.00391455	0.00684545	0.0048568	0.00109311	0.000818897	0.725564	4.7941	0.113333	941	54.9404	390.253	9.12503	2.56014	2.4	30.3	69	18.6	18.5	2838	7.95085	150	40	70	201	1.2	144	87	0.604167	0.0792079	2	2	0	0	0	1	0	0	0	1	0	0	28.3064	33.9	8.5	1120	20.9
	3	RCA	0.00883355	0.000501869	0.00833168	0.00744946	0.000625531	0.000292738	0.725564	4.7941	0.113333	941	54.9404	390.253	9.12503	2.56014	2.4	30.3	69	18.6	18.5	2838	7.95085	150	40	70	201	1.2	144	87	0.604167	0.0792079	2	2	0	0	0	1	0	0	0	1	0	0	28.3064	33.9	8.5	1120	20.9
1	1	LAD	0.0141632	0.00207187	0.0120913	0.0061281	0.000767719	0.000101787	0.910471	1.08749	0	174	53.1895	1950.49	10.6897	2.17654	2.7	37.1	79	22.8	11	522	6.25767	129	37	75	90	6.8	121	68	0.561983	0.0727763	2	2	0	0	1	1	0	0	0	0	0	0	25.1461	27	9.1	988	19.8
	2	LCX	0.0107662	0.00224155	0.00852465	0.00531252	0.00200248	0.00117131	0.910471	1.08749	0	174	53.1895	1950.49	10.6897	2.17654	2.7	37.1	79	22.8	11	522	6.25767	129	37	75	90	6.8	121	68	0.561983	0.0727763	2	2	0	0	1	1	0	0	0	0	0	0	25.1461	27	9.1	988	19.8
	3	RCA	0.0136637	0.000525456	0.0131383	0.00851168	0.00281923	0.00177966	0.910471	1.08749	0	174	53.1895	1950.49	10.6897	2.17654	2.7	37.1	79	22.8	11	522	6.25767	129	37	75	90	6.8	121	68	0.561983	0.0727763	2	2	0	0	1	1	0	0	0	0	0	0	25.1461	27	9.1	988	19.8
1	1	LAD	0.0114279	0.00282021	0.00860773	0.00387932	0.000775472	0.000119157	0.981242	2.2207	0	121	50.2533	383.08	16.246	2.47535	1.7	28.2	54	29	14.2	649	6.47543	97	27	49	108	1.2	107	63	0.588785	0.0602837	2	2	0	0	0	1	0	0	0	0	1	0	22.7186	25.3	10.1		19.6
	2	LCX	0.0108502	0.000423913	0.0104263	0.0052957	0.000645599	0.000141966	0.981242	2.2207	0	121	50.2533	383.08	16.246	2.47535	1.7	28.2	54	29	14.2	649	6.47543	97	27	49	108	1.2	107	63	0.588785	0.0602837	2	2	0	0	0	1	0	0	0	0	1	0	22.7186	25.3	10.1		19.6
	3	RCA	0.0105162	0.000681089	0.0098351	0.00465337	0.0024295	0.00257266	0.981242	2.2207	0	121	50.2533	383.08	16.246	2.47535	1.7	28.2	54	29	14.2	649	6.47543	97	27	49	108	1.2	107	63	0.588785	0.0602837	2	2	0	0	0	1	0	0	0	0	1	0	22.7186	25.3	10.1		19.6
1	1	LAD	0.0124471	0.00218777	0.0102594	0.0045771	0.00122243	0.000181324	0.880994	6.61311	1.35333	642	61.3568	665.731	10.2647	2.43858	2.6	34.2	114	28.6	17	1093	6.99668	148	33	98	90	0.8	113	91	0.80531	0.0760234	2	2	0	0	0	1	0	1	1	0	1	0	26.6805	26.4	8.7	1246	20.3
	2	LCX	0.00954102	0.000788413	0.00875261	0.00573211	0.00200341	0.00102628	0.880994	6.61311	1.35333	642	61.3568	665.731	10.2647	2.43858	2.6	34.2	114	28.6	17	1093	6.99668	148	33	98	90	0.8	113	91	0.80531	0.0760234	2	2	0	0	0	1	0	1	1	0	1	0	26.6805	26.4	8.7	1246	20.3
	3	RCA	0.0144693	0.00344291	0.0110264	0.00709322	0.00242258	0.00143787	0.880994	6.61311	1.35333	642	61.3568	665.731	10.2647	2.43858	2.6	34.2	114	28.6	17	1093	6.99668	148	33	98	90	0.8	113	91	0.80531	0.0760234	2	2	0	0	0	1	0	1	1	0	1	0	26.6805	26.4	8.7	1246	20.3
1	1	LAD	0.00882142	0.00328615	0.00553527	0.00198903	0.000102979	5.90326e-06	0.892441	4.82603	0	445	89.6307	440.192	6.61944	2.45572	2.6	34	131	31.4	18.6	3734	8.22524	207	37	150	100	1.1	123	118	0.95935	0.0764706	2	2	0	0	0	1	0	1	0	0	0	0	21.7541	26.2	9.2	1927	20.5
	2	LCX	0.0128984	0.00652126	0.00637719	0.0053296	0.000797911	0.000283191	0.892441	4.82603	0	445	89.6307	440.192	6.61944	2.45572	2.6	34	131	31.4	18.6	3734	8.22524	207	37	150	100	1.1	123	118	0.95935	0.0764706	2	2	0	0	0	1	0	1	0	0	0	0	21.7541	26.2	9.2	1927	20.5
	3	RCA	0.0213815	0.00750514	0.0138764	0.0064852	0.00206081	0.000873396	0.892441	4.82603	0	445	89.6307	440.192	6.61944	2.45572	2.6	34	131	31.4	18.6	3734	8.22524	207	37	150	100	1.1	123	118	0.95935	0.0764706	2	2	0	0	0	1	0	1	0	0	0	0	21.7541	26.2	9.2	1927	20.5
1	1	LAD	0.0116879	2.10441e-05	0.0116669	0.00491419	0.000599758	2.63052e-05	1.25866	3.40569	0		87.6973	687.032	4.84105	2.65313	3	41	95	26.7	11.2	143	4.96284	154	39	85	152	0.8	127	84	0.661417	0.0731707	2	2	0	0	0	1	0	0	0	0	0	0	29.8056	28.6	8.9	1200	20.1
	2	LCX	0.0129157	0.000149841	0.0127659	0.00723144	0.00358662	0.00198548	1.25866	3.40569	0		87.6973	687.032	4.84105	2.65313	3	41	95	26.7	11.2	143	4.96284	154	39	85	152	0.8	127	84	0.661417	0.0731707	2	2	0	0	0	1	0	0	0	0	0	0	29.8056	28.6	8.9	1200	20.1
	3	RCA	0.0220569	0.000134665	0.0219222	0.0106086	0.00710642	0.00414261	1.25866	3.40569	0		87.6973	687.032	4.84105	2.65313	3	41	95	26.7	11.2	143	4.96284	154	39	85	152	0.8	127	84	0.661417	0.0731707	2	2	0	0	0	1	0	0	0	0	0	0	29.8056	28.6	8.9	1200	20.1
1	1	LAD	0.00579078	0.000846197	0.00494459	0.0018092	0.000148363	2.04638e-05	0.997387	8.36808	0	205	42.8392	529.368	10.4916	2.49846	2	33.4	44	17.6	9.5	525	6.2634	120	47	47	132	0.4	144	61	0.423611	0.0598802	2	2	0	0	0	1	0	0	1	1	0	0	24.8532	35.6	9.6	512	19.7
	2	LCX	0.00469737	0.00129566	0.00340171	0.00291887	0.00028681	0.000159635	0.997387	8.36808	0	205	42.8392	529.368	10.4916	2.49846	2	33.4	44	17.6	9.5	525	6.2634	120	47	47	132	0.4	144	61	0.423611	0.0598802	2	2	0	0	0	1	0	0	1	1	0	0	24.8532	35.6	9.6	512	19.7
	3	RCA	0.00872326	0.00295133	0.00577193	0.00384866	0.000793983	0.00107392	0.997387	8.36808	0	205	42.8392	529.368	10.4916	2.49846	2	33.4	44	17.6	9.5	525	6.2634	120	47	47	132	0.4	144	61	0.423611	0.0598802	2	2	0	0	0	1	0	0	1	1	0	0	24.8532	35.6	9.6	512	19.7
1	1	LAD	0.00691677	9.53566e-05	0.00682142	0.00294328	0.0002001	3.7787e-05	1.61394	5.51092	0	107	87.6174	819.012	24.4849	3.49405	2.5	35.6	80	21.1	9.3	183	5.20949	157	47	93	84	0.9	122	83	0.680328	0.0702247	2	2	0	0	0	1	0	0	0	0	0	0	22.9005	30.2	9.1	1132	20.4
	2	LCX	0.00751155	0.00146919	0.00604236	0.0052393	0.000580762	0.000235957	1.61394	5.51092	0	107	87.6174	819.012	24.4849	3.49405	2.5	35.6	80	21.1	9.3	183	5.20949	157	47	93	84	0.9	122	83	0.680328	0.0702247	2	2	0	0	0	1	0	0	0	0	0	0	22.9005	30.2	9.1	1132	20.4
	3	RCA	0.00890581	0.000712367	0.00819344	0.00745341	0.000696444	7.55167e-05	1.61394	5.51092	0	107	87.6174	819.012	24.4849	3.49405	2.5	35.6	80	21.1	9.3	183	5.20949	157	47	93	84	0.9	122	83	0.680328	0.0702247	2	2	0	0	0	1	0	0	0	0	0	0	22.9005	30.2	9.1	1132	20.4
1	1	LAD	0.00664906	1.2953e-05	0.00663611	0.00247653	0.000326308	4.39827e-05	0.844656	3.43328	16.5	112	47.7748	356.555	28.2949	2.69039	2	28.6	65	29.2	12.8	0	0	112	30	54	144	0.6	111	69	0.621622	0.0699301	2	2	0	0	0	1	0	0	0	1	0	0	30.2961	24.6	8.8	804	19.7
	2	LCX	0.00778234	0.000311081	0.00747126	0.00666189	0.000715994	0.000160917	0.844656	3.43328	16.5	112	47.7748	356.555	28.2949	2.69039	2	28.6	65	29.2	12.8	0	0	112	30	54	144	0.6	111	69	0.621622	0.0699301	2	2	0	0	0	1	0	0	0	1	0	0	30.2961	24.6	8.8	804	19.7
	3	RCA	0.00771639	0.000139407	0.00757698	0.00643963	0.000953481	0.000211303	0.844656	3.43328	16.5	112	47.7748	356.555	28.2949	2.69039	2	28.6	65	29.2	12.8	0	0	112	30	54	144	0.6	111	69	0.621622	0.0699301	2	2	0	0	0	1	0	0	0	1	0	0	30.2961	24.6	8.8	804	19.7
1	1	LAD	0.00925103	2.03147e-05	0.00923071	0.00444315	0.000500892	1.76934e-05	1.03321	10.7985	3.31667	175	54.8928	448.039	25.054	4.12443	3	36.7	114	34.5	14.2	6	1.79176	173	39	111	117	0.5	127	100	0.787402	0.0817439	2	2	0	0	0	1	0	1	0	0	0	0	28.8903	31.4	8.7	1591	19.9
	2	LCX	0.00775939	0.000268596	0.00749079	0.00556032	0.00121796	0.000709525	1.03321	10.7985	3.31667	175	54.8928	448.039	25.054	4.12443	3	36.7	114	34.5	14.2	6	1.79176	173	39	111	117	0.5	127	100	0.787402	0.0817439	2	2	0	0	0	1	0	1	0	0	0	0	28.8903	31.4	8.7	1591	19.9
	3	RCA	0.00909739	0.000181278	0.00891611	0.00712503	0.00136772	0.000462159	1.03321	10.7985	3.31667	175	54.8928	448.039	25.054	4.12443	3	36.7	114	34.5	14.2	6	1.79176	173	39	111	117	0.5	127	100	0.787402	0.0817439	2	2	0	0	0	1	0	1	0	0	0	0	28.8903	31.4	8.7	1591	19.9
1	1	LAD	0.0154796	0.0016608	0.0138188	0.00560417	0.00139665	0.000219479	0.762025	1.44063	0	440	84.7341		4.03283	2.18785	2.7	37.3	68	14.1	13.8	839	6.73221	106	41	54	52	1.2	125	66	0.528	0.0723861	2	2	0	0	0	1	0	1	0	0	0	1	32.147	29.4	8.9	960	19.9
	2	LCX	0.0142397	0.00123826	0.0130015	0.0062463	0.00427725	0.00245485	0.762025	1.44063	0	440	84.7341		4.03283	2.18785	2.7	37.3	68	14.1	13.8	839	6.73221	106	41	54	52	1.2	125	66	0.528	0.0723861	2	2	0	0	0	1	0	1	0	0	0	1	32.147	29.4	8.9	960	19.9
	3	RCA	0.0162386	0.00170242	0.0145362	0.004805	0.00510608	0.00454229	0.762025	1.44063	0	440	84.7341		4.03283	2.18785	2.7	37.3	68	14.1	13.8	839	6.73221	106	41	54	52	1.2	125	66	0.528	0.0723861	2	2	0	0	0	1	0	1	0	0	0	1	32.147	29.4	8.9	960	19.9
1	1	LAD	0.0136141	0.00119688	0.0124172	0.00536454	0.000964282	7.73649e-05	1.01484	4.49272	0	340	134.999		2.99448	3.34761	3.6	44.5	72	29.6	12.3	725	6.58617	131	44	61	130	2.6	138	69	0.5	0.0808989	2	2	0	0	0	1	0	0	0	0	0	1	24.86	35.7	9.5	687	19.7
	2	LCX	0.0112001	0.00131061	0.00988948	0.00731576	0.00193359	0.000598208	1.01484	4.49272	0	340	134.999		2.99448	3.34761	3.6	44.5	72	29.6	12.3	725	6.58617	131	44	61	130	2.6	138	69	0.5	0.0808989	2	2	0	0	0	1	0	0	0	0	0	1	24.86	35.7	9.5	687	19.7
	3	RCA	0.012998	0.000492336	0.0125057	0.00681299	0.00337749	0.00229367	1.01484	4.49272	0	340	134.999		2.99448	3.34761	3.6	44.5	72	29.6	12.3	725	6.58617	131	44	61	130	2.6	138	69	0.5	0.0808989	2	2	0	0	0	1	0	0	0	0	0	1	24.86	35.7	9.5	687	19.7
1	1	LAD	0.0133374	0.000973958	0.0123635	0.00491445	0.00109367	8.78768e-05	1.45062	5.60645	0	1916	122.664		3.30275	4.817	3.3	44.2	85	19.7	13.5	247	5.50939	131	44	66	104	3.4	129	67	0.51938	0.0746606	2	2	0	0	0	1	0	1	1	0	0	0	28.5393	28.9	9.1	826	20.7
	2	LCX	0.0111855	4.98982e-05	0.0111356	0.00665791	0.00345885	0.000977945	1.45062	5.60645	0	1916	122.664		3.30275	4.817	3.3	44.2	85	19.7	13.5	247	5.50939	131	44	66	104	3.4	129	67	0.51938	0.0746606	2	2	0	0	0	1	0	1	1	0	0	0	28.5393	28.9	9.1	826	20.7
	3	RCA	0.014634	0.000158688	0.0144754	0.00478545	0.00471468	0.00478921	1.45062	5.60645	0	1916	122.664		3.30275	4.817	3.3	44.2	85	19.7	13.5	247	5.50939	131	44	66	104	3.4	129	67	0.51938	0.0746606	2	2	0	0	0	1	0	1	1	0	0	0	28.5393	28.9	9.1	826	20.7
1	1	LAD	0.0110957	0.000908907	0.0101868	0.00449074	0.000762056	4.11489e-05	0.711217	3.23774	0.503333	164	113.083		8.65592	0.6136	3.5	43.2	118	30.7	14.7	258	5.55296	158	43	84	153	1.2	135	94	0.696296	0.0810185	2	2	0	0	0	1	0	0	0	0	0	0	39.7285	31.5	8.8	1325	19.9
	2	LCX	0.0105261	0.00027683	0.0102493	0.00839506	0.00116622	0.000681937	0.711217	3.23774	0.503333	164	113.083		8.65592	0.6136	3.5	43.2	118	30.7	14.7	258	5.55296	158	43	84	153	1.2	135	94	0.696296	0.0810185	2	2	0	0	0	1	0	0	0	0	0	0	39.7285	31.5	8.8	1325	19.9
	3	RCA	0.0103709	0.000260084	0.0101108	0.00724365	0.00189964	0.000950278	0.711217	3.23774	0.503333	164	113.083		8.65592	0.6136	3.5	43.2	118	30.7	14.7	258	5.55296	158	43	84	153	1.2	135	94	0.696296	0.0810185	2	2	0	0	0	1	0	0	0	0	0	0	39.7285	31.5	8.8	1325	19.9
1	2	LCX	0.00818914	1.93309e-05	0.00816981	0.00367795	0.000222224	8.28465e-06	1.09303	3.05183	0	174	118.416		2.9897	4.85835	3.4	40.7	80	37.3	14.3	67	4.20469	139	38	45	282	0.6	126	72	0.571429	0.0835381	2	2	0	0	0	1	0	0	0	0	0	0	24.9587	33.7	8.9	903	19.9
	3	RCA	0.00803387	0.000173822	0.00786005	0.00720164	0.000639996	5.17711e-05	1.09303	3.05183	0	174	118.416		2.9897	4.85835	3.4	40.7	80	37.3	14.3	67	4.20469	139	38	45	282	0.6	126	72	0.571429	0.0835381	2	2	0	0	0	1	0	0	0	0	0	0	24.9587	33.7	8.9	903	19.9
1	2	LCX	0.00941097	0	0.00941097	0.00384431	0.000548675	1.03753e-05	0.659241	5.55379	0	119	104.957		3.21814	2.41868	3.5	41.6	116	35.7	19.9	64	4.15888	172	41	101	152	2.4	141	99	0.702128	0.0841346	2	2	0	0	0	1	1	0	1	1	0	0	27.318	31.9	9.4	1159	19.9
	3	RCA	0.0103843	0.000139208	0.0102451	0.00937788	0.000859973	8.9357e-05	0.659241	5.55379	0	119	104.957		3.21814	2.41868	3.5	41.6	116	35.7	19.9	64	4.15888	172	41	101	152	2.4	141	99	0.702128	0.0841346	2	2	0	0	0	1	1	0	1	1	0	0	27.318	31.9	9.4	1159	19.9
1	1	LAD	0.00923875	0.000119141	0.00911961	0.00424411	0.000307172	1.53991e-05	0.874249	1.93002	0	190	80.4613		3.77637	2.81469	3.1	39.1	108	21.8	18	58	4.06044	152	38	89	125	1.8	128	89	0.695312	0.0792839	2	2	0	0	0	1	0	0	1	1	0	0	25.5965	24.2	8.9	1369	20.1
	2	LCX	0.00706378	0.00066708	0.0063967	0.00599839	0.000334374	8.14422e-05	0.874249	1.93002	0	190	80.4613		3.77637	2.81469	3.1	39.1	108	21.8	18	58	4.06044	152	38	89	125	1.8	128	89	0.695312	0.0792839	2	2	0	0	0	1	0	0	1	1	0	0	25.5965	24.2	8.9	1369	20.1
	3	RCA	0.0106378	5.55156e-05	0.0105823	0.00838947	0.00148107	0.000671413	0.874249	1.93002	0	190	80.4613		3.77637	2.81469	3.1	39.1	108	21.8	18	58	4.06044	152	38	89	125	1.8	128	89	0.695312	0.0792839	2	2	0	0	0	1	0	0	1	1	0	0	25.5965	24.2	8.9	1369	20.1
1	1	LAD	0.00769483	5.99412e-06	0.00768883	0.00291303	0.000462707	5.83065e-05	0.833046	4.39708	1.40667	191	132.047		3.17252	2.12993	3.2	35.6	139	70.5	19.5			201	29	126	231	2.1	118	129	1.09322	0.0898876	2	2	0	0	0	1	0	0	0	1	0	0	26.784	24.9	9.4	1621	19.6
	2	LCX	0.00876251	0.000282621	0.00847989	0.00691193	0.00114295	0.000355307	0.833046	4.39708	1.40667	191	132.047		3.17252	2.12993	3.2	35.6	139	70.5	19.5			201	29	126	231	2.1	118	129	1.09322	0.0898876	2	2	0	0	0	1	0	0	0	1	0	0	26.784	24.9	9.4	1621	19.6
	3	RCA	0.00897672	0.000331882	0.00864484	0.00816739	0.000398358	0.000110226	0.833046	4.39708	1.40667	191	132.047		3.17252	2.12993	3.2	35.6	139	70.5	19.5			201	29	126	231	2.1	118	129	1.09322	0.0898876	2	2	0	0	0	1	0	0	0	1	0	0	26.784	24.9	9.4	1621	19.6
1	1	LAD	0.0126504	8.19591e-06	0.0126422	0.00549798	0.000869794	2.23525e-05	1.05982	2.56248	0	197	101.407		6.75401	3.17277	2.7	32.4	70	44.9	22.3			159	24		482	3.6	122	89	0.729508	0.0833333	2	2	0	0	0	1	1	1	1	0	0	0	34.1126	27	9	708	19.7
	2	LCX	0.0134013	6.31431e-05	0.0133381	0.00747124	0.00373282	0.00215763	1.05982	2.56248	0	197	101.407		6.75401	3.17277	2.7	32.4	70	44.9	22.3			159	24		482	3.6	122	89	0.729508	0.0833333	2	2	0	0	0	1	1	1	1	0	0	0	34.1126	27	9	708	19.7
	3	RCA	0.0110966	3.64672e-05	0.0110601	0.00231446	0.00404247	0.0046249	1.05982	2.56248	0	197	101.407		6.75401	3.17277	2.7	32.4	70	44.9	22.3			159	24		482	3.6	122	89	0.729508	0.0833333	2	2	0	0	0	1	1	1	1	0	0	0	34.1126	27	9	708	19.7
1	1	LAD	0.0129708	0.000214357	0.0127565	0.00518829	0.00114937	0.000161736	1.00964	4.68707	0	205	55.9218		3.4918	2.45636	3.2	41.5	61	14.9	20.3	11	2.3979	119	44	56	98	2.6	153	66	0.431373	0.0771084	2	2	0	0	0	1	0	0	0	1	0	0	28.4927	33	9.1	1171	19.9
	2	LCX	0.011966	0.000121892	0.0118441	0.00807258	0.00280818	0.000990177	1.00964	4.68707	0	205	55.9218		3.4918	2.45636	3.2	41.5	61	14.9	20.3	11	2.3979	119	44	56	98	2.6	153	66	0.431373	0.0771084	2	2	0	0	0	1	0	0	0	1	0	0	28.4927	33	9.1	1171	19.9
	3	RCA	0.011553	3.3361e-05	0.0115197	0.00561133	0.00374432	0.00220488	1.00964	4.68707	0	205	55.9218		3.4918	2.45636	3.2	41.5	61	14.9	20.3	11	2.3979	119	44	56	98	2.6	153	66	0.431373	0.0771084	2	2	0	0	0	1	0	0	0	1	0	0	28.4927	33	9.1	1171	19.9
1	1	LAD	0.00577621	1.5479e-05	0.00576074	0.00162269	0.000287418	4.10529e-05	1.01096	8.29613	0.07	138	114.879		2.9606	2.31692	3.6	43	124	21.3	14.1	0	0	170	42	113	78	1.4	117	89	0.760684	0.0837209	2	2	0	0	0	1	0	0	0	1	0	0	25.4525	28.2	9	1200	21
	2	LCX	0.00612871	0.000435216	0.00569349	0.00519792	0.000434802	0.000129905	1.01096	8.29613	0.07	138	114.879		2.9606	2.31692	3.6	43	124	21.3	14.1	0	0	170	42	113	78	1.4	117	89	0.760684	0.0837209	2	2	0	0	0	1	0	0	0	1	0	0	25.4525	28.2	9	1200	21
	3	RCA	0.00647464	0.000156356	0.00631828	0.00479777	0.00113729	0.000401929	1.01096	8.29613	0.07	138	114.879		2.9606	2.31692	3.6	43	124	21.3	14.1	0	0	170	42	113	78	1.4	117	89	0.760684	0.0837209	2	2	0	0	0	1	0	0	0	1	0	0	25.4525	28.2	9	1200	21
1	1	LAD	0.00808826	0.000301858	0.0077864	0.00320062	0.000272153	9.08603e-06		5.61196	0	148	120.371		2.96444	2.12651	3.3	39.5	109	30.1	16.4	187	5.23111	159	38	85	182	0.9	128	88	0.6875	0.0835443	2	2	0	0	0	1	1	1	0	0	0	0	28.0138	32.9	8.7	1179	20.1
	2	LCX	0.00865478	0.00095296	0.00770182	0.00464406	0.00133754	0.00169526		5.61196	0	148	120.371		2.96444	2.12651	3.3	39.5	109	30.1	16.4	187	5.23111	159	38	85	182	0.9	128	88	0.6875	0.0835443	2	2	0	0	0	1	1	1	0	0	0	0	28.0138	32.9	8.7	1179	20.1
	3	RCA	0.00940468	0.000127252	0.00927743	0.00546562	0.00238814	0.00140607		5.61196	0	148	120.371		2.96444	2.12651	3.3	39.5	109	30.1	16.4	187	5.23111	159	38	85	182	0.9	128	88	0.6875	0.0835443	2	2	0	0	0	1	1	1	0	0	0	0	28.0138	32.9	8.7	1179	20.1
1	2	LCX	0.00487759	0.00162274	0.00325485	0.000876662	3.08502e-06	1.98807e-09	1.04435	10.336	0	396	117.99		4.5534	10.2279	3.6	39.6	81	46	39.4	0	0	178	91	74	66		231	70	0.30303	0.0909091	2	2	0	0	0	1	0	0	0	0	0	0	18.5871	53.5	9.9	856	20
	3	RCA	0.00516889	0.00213594	0.00303294	0.00298012	7.39515e-05	2.13784e-05	1.04435	10.336	0	396	117.99		4.5534	10.2279	3.6	39.6	81	46	39.4	0	0	178	91	74	66		231	70	0.30303	0.0909091	2	2	0	0	0	1	0	0	0	0	0	0	18.5871	53.5	9.9	856	20
1	1	LAD	0.0139336	0.000152878	0.0137808	0.00663541	0.000706923	4.28523e-05	1.08456	3.9524	0	388	50.6585		3.03215	2.06015	2.8	36.3	105	38.4	10.2	307	5.72685	108	56	26	132	4.9	166	48	0.289157	0.077135	2	2	0	0	0	1	0	1	0	0	0	0	48.67	38.1	10		20
	3	RCA	0.013477	0.00399986	0.00947709	0.00583399	0.00231801	0.00128289	1.08456	3.9524	0	388	50.6585		3.03215	2.06015	2.8	36.3	105	38.4	10.2	307	5.72685	108	56	26	132	4.9	166	48	0.289157	0.077135	2	2	0	0	0	1	0	1	0	0	0	0	48.67	38.1	10		20
1	1	LAD	0.0153056	3.19157e-06	0.0153024	0.00765818	0.000650121	3.19157e-06	0.700196	1.53571	0	155	83.1475		2.90114	2.05088	2.3	31.7	62	38.2	15	0	0	118	33	24	305	0.8	118	77	0.652542	0.0725552	2	2	0	0	0	1	1	1	1	0	0	1	28.2516	25.4	9.1	825	19.6
	2	LCX	0.0134125	0.000103583	0.0133089	0.00735733	0.00382041	0.00206693	0.700196	1.53571	0	155	83.1475		2.90114	2.05088	2.3	31.7	62	38.2	15	0	0	118	33	24	305	0.8	118	77	0.652542	0.0725552	2	2	0	0	0	1	1	1	1	0	0	1	28.2516	25.4	9.1	825	19.6
	3	RCA	0.0156652	0.00346145	0.0122037	0.00727918	0.00316358	0.00167566	0.700196	1.53571	0	155	83.1475		2.90114	2.05088	2.3	31.7	62	38.2	15	0	0	118	33	24	305	0.8	118	77	0.652542	0.0725552	2	2	0	0	0	1	1	1	1	0	0	1	28.2516	25.4	9.1	825	19.6
1	1	LAD	0.0102365	0.00250552	0.00773103	0.002562	0.000794388	0.000156911	0.958637	8.6417	0	340	84.6636		2.89468	2.33363	3.3	40.2	100	25.5	17.7	1312	7.17931	153	40	89	120	11.1	126	79	0.626984	0.0820896	2	2	0	0	0	1	1	1	1	1	0	0	40.3758	27.8	9.1	1190	21.1
	2	LCX	0.0111463	0.000774795	0.0103715	0.00456466	0.00294361	0.00284755	0.958637	8.6417	0	340	84.6636		2.89468	2.33363	3.3	40.2	100	25.5	17.7	1312	7.17931	153	40	89	120	11.1	126	79	0.626984	0.0820896	2	2	0	0	0	1	1	1	1	1	0	0	40.3758	27.8	9.1	1190	21.1
	3	RCA	0.0137916	0.0019049	0.0118867	0.00534472	0.00349264	0.00303733	0.958637	8.6417	0	340	84.6636		2.89468	2.33363	3.3	40.2	100	25.5	17.7	1312	7.17931	153	40	89	120	11.1	126	79	0.626984	0.0820896	2	2	0	0	0	1	1	1	1	1	0	0	40.3758	27.8	9.1	1190	21.1
1	1	LAD	0.00778862	0.000119525	0.0076691	0.00360173	0.000151197	3.00299e-06	0.731693	4.10783	0	167	92.2097		3.78633	2.41205	3.6	48.1	82	14.9	10.9	0	0	134	50	71	64	0.6	138	65	0.471014	0.0748441	2	2	0	0	0	1	0	0	0	0	0	0	23.2892	32.3	9.5	823	20.6
	3	RCA	0.00758716	0.000589588	0.00699758	0.00663714	0.0003051	2.63403e-05	0.731693	4.10783	0	167	92.2097		3.78633	2.41205	3.6	48.1	82	14.9	10.9	0	0	134	50	71	64	0.6	138	65	0.471014	0.0748441	2	2	0	0	0	1	0	0	0	0	0	0	23.2892	32.3	9.5	823	20.6
1	1	LAD	0.00849663	5.49602e-05	0.00844167	0.00368532	0.000531875	5.33955e-05	0.784627	7.72074	1.58	155	141.754		3.37304	2.34251	3.5	43.2	120	33.9	16.4	11	2.3979	164	43	95	134	1.6	144	94	0.652778	0.0810185	2	2	0	0	0	1	0	1	0	0	0	0	26.0242	32.1	8.7	1394	20.2
	3	RCA	0.00807781	0.000173263	0.00790455	0.00607836	0.00133867	0.000534613	0.784627	7.72074	1.58	155	141.754		3.37304	2.34251	3.5	43.2	120	33.9	16.4	11	2.3979	164	43	95	134	1.6	144	94	0.652778	0.0810185	2	2	0	0	0	1	0	1	0	0	0	0	26.0242	32.1	8.7	1394	20.2
1	1	LAD	0.00945196	0.000678922	0.00877303	0.00673236	0.00142761	0.00062941	0.888637	4.23729	1.13	228	138.976		3.62071	2.06806	3.5	45.1	76	19.1	14	723	6.58341	135	47	73	75	2.6	138	69	0.5	0.0776053	2	2	0	0	0	1	0	0	0	1	0	0	31.2025	33.2	9.4	940	19.9
	2	LCX	0.0120304	0.001768	0.0102624	0.00412956	0.00111816	0.000112491	0.888637	4.23729	1.13	228	138.976		3.62071	2.06806	3.5	45.1	76	19.1	14	723	6.58341	135	47	73	75	2.6	138	69	0.5	0.0776053	2	2	0	0	0	1	0	0	0	1	0	0	31.2025	33.2	9.4	940	19.9
	3	RCA	0.0113269	0	0.0113269	0.002373	0.00297417	0.00562093	0.888637	4.23729	1.13	228	138.976		3.62071	2.06806	3.5	45.1	76	19.1	14	723	6.58341	135	47	73	75	2.6	138	69	0.5	0.0776053	2	2	0	0	0	1	0	0	0	1	0	0	31.2025	33.2	9.4	940	19.9
1	1	LAD	0.00881656	0.00164925	0.00716731	0.00247815	0.000582128	6.14719e-05	0.816951	6.4372	0	182	143.06		4.33002	5.2389	3.5	43.5	137	40.4	12.7	384	5.95064	183	43	121	93	0.5	140	103	0.735714	0.0804598	2	2	0	0	0	1	0	0	0	0	0	0	22.2852	29.5	9	1354	20.3
	2	LCX	0.00921033	0.000164165	0.00904616	0.00729512	0.00137801	0.000361262	0.816951	6.4372	0	182	143.06		4.33002	5.2389	3.5	43.5	137	40.4	12.7	384	5.95064	183	43	121	93	0.5	140	103	0.735714	0.0804598	2	2	0	0	0	1	0	0	0	0	0	0	22.2852	29.5	9	1354	20.3
	3	RCA	0.0102618	0.000718246	0.00954352	0.00736145	0.00176378	0.000474118	0.816951	6.4372	0	182	143.06		4.33002	5.2389	3.5	43.5	137	40.4	12.7	384	5.95064	183	43	121	93	0.5	140	103	0.735714	0.0804598	2	2	0	0	0	1	0	0	0	0	0	0	22.2852	29.5	9	1354	20.3
1	1	LAD	0.0121538	8.33091e-05	0.0120705	0.00716152	0.00348512	0.00135281	0.638325	5.3629	0	197	140.561		3.42259	4.06231	3.6	43.8	108	26.1	14.3	8	2.07944	154	45	90	96		143	83	0.58042	0.0821918	2	2	0	0	0	1	0	0	1	0	0	0	29.8998	34.6	8.8	1346	19.9
	2	LAD	0.0146272	5.30912e-06	0.0146219	0.00580791	0.00179937	0.00012034	0.638325	5.3629	0	197	140.561		3.42259	4.06231	3.6	43.8	108	26.1	14.3	8	2.07944	154	45	90	96		143	83	0.58042	0.0821918	2	2	0	0	0	1	0	0	1	0	0	0	29.8998	34.6	8.8	1346	19.9
	3	RCA	0.0154531	4.50138e-06	0.0154486	0.00269468	0.00489166	0.00759583	0.638325	5.3629	0	197	140.561		3.42259	4.06231	3.6	43.8	108	26.1	14.3	8	2.07944	154	45	90	96		143	83	0.58042	0.0821918	2	2	0	0	0	1	0	0	1	0	0	0	29.8998	34.6	8.8	1346	19.9
1	1	LAD	0.0119188	0.000959673	0.0109591	0.00521365	0.000717908	5.8526e-05	0.64347	5.82198	0	143	137.493				3.3	37.2	146	48.2	15.7	1016	6.92363	201	35	128	186	6.7	123	119	0.96748	0.0887097	2	2	0	0	0	1	1	1	1	1	0	0	23.9368	24.9	8.4	1850	20
	2	LCX	0.0118199	0.00175904	0.0100609	0.00683282	0.00235272	0.000872572	0.64347	5.82198	0	143	137.493				3.3	37.2	146	48.2	15.7	1016	6.92363	201	35	128	186	6.7	123	119	0.96748	0.0887097	2	2	0	0	0	1	1	1	1	1	0	0	23.9368	24.9	8.4	1850	20
	3	RCA	0.0140278	0.00275997	0.0112678	0.00908489	0.00176371	0.000407481	0.64347	5.82198	0	143	137.493				3.3	37.2	146	48.2	15.7	1016	6.92363	201	35	128	186	6.7	123	119	0.96748	0.0887097	2	2	0	0	0	1	1	1	1	1	0	0	23.9368	24.9	8.4	1850	20
1	1	LAD	0.0142073	0.00258944	0.0116178	0.00506325	0.000959001	5.49849e-05	0.752289	5.60345	0.63	133	97.9232		3.02476	2.27851	3.3	41.8	81	26.1	11.1	1022	6.92952	136	45	69	107	1.5	129	72	0.55814	0.0789474	2	2	0	0	0	1	0	0	1	1	0	0	41.1401	33.4	9.3	766	19.8
	2	LCX	0.0152352	0.00535144	0.00988379	0.00673894	0.00200626	0.00111092	0.752289	5.60345	0.63	133	97.9232		3.02476	2.27851	3.3	41.8	81	26.1	11.1	1022	6.92952	136	45	69	107	1.5	129	72	0.55814	0.0789474	2	2	0	0	0	1	0	0	1	1	0	0	41.1401	33.4	9.3	766	19.8
	3	RCA	0.0162746	0.00172316	0.0145515	0.0060541	0.00418561	0.004206	0.752289	5.60345	0.63	133	97.9232		3.02476	2.27851	3.3	41.8	81	26.1	11.1	1022	6.92952	136	45	69	107	1.5	129	72	0.55814	0.0789474	2	2	0	0	0	1	0	0	1	1	0	0	41.1401	33.4	9.3	766	19.8
1	1	LAD	0.0121492	7.28091e-05	0.0120763	0.00607727	0.000477373	1.26625e-05	0.85794	6.51514	0	148	124.815		4.38847	4.27423	3.4	40.6	100	52	26.6	0	0	156	37	87	163	1	138	92	0.666667	0.0837438	2	2	0	0	0	1	0	1	0	0	0	0	14.1778	33.3	10.1	951	19.7
	2	LCX	0.0114191	0.000205353	0.0112137	0.00808124	0.00176114	0.00137874	0.85794	6.51514	0	148	124.815		4.38847	4.27423	3.4	40.6	100	52	26.6	0	0	156	37	87	163	1	138	92	0.666667	0.0837438	2	2	0	0	0	1	0	1	0	0	0	0	14.1778	33.3	10.1	951	19.7
	3	RCA	0.0116284	5.42147e-05	0.0115742	0.00856177	0.00233859	0.000675967	0.85794	6.51514	0	148	124.815		4.38847	4.27423	3.4	40.6	100	52	26.6	0	0	156	37	87	163	1	138	92	0.666667	0.0837438	2	2	0	0	0	1	0	1	0	0	0	0	14.1778	33.3	10.1	951	19.7
1	1	LAD	0.0101726	2.83824e-05	0.0101442	0.00461613	0.000725617	5.2436e-05	0.911066	8.59481	0.126667	157	70.7979		6.57199	5.33899	2.1	35	54	11.2	12.6	6	1.79176	97	36	48	64	6.7	104	47	0.451923	0.06	2	2	0	0	0	1	0	0	1	0	0	0	32.3508	24.8	9	710	19.7
	3	RCA	0.0108678	9.25438e-06	0.0108586	0.00654621	0.00279865	0.00146116	0.911066	8.59481	0.126667	157	70.7979		6.57199	5.33899	2.1	35	54	11.2	12.6	6	1.79176	97	36	48	64	6.7	104	47	0.451923	0.06	2	2	0	0	0	1	0	0	1	0	0	0	32.3508	24.8	9	710	19.7
1	1	LAD	0.00859938	8.54929e-06	0.00859083	0.00356359	0.000718922	3.6097e-05	0.647045	4.55025	0.363333	985	134.373		8.67835	2.99913	3.4	37.6	132	33.5	15.4	1	0	183	36	99	241	3.3	122	99	0.811475	0.0904255	2	2	0	0	0	1	0	0	1	0	0	0	28.3711	29.2	8.8	1540	20
	2	LCX	0.0091433	0.000130931	0.00901237	0.00408232	0.00187853	0.00299122	0.647045	4.55025	0.363333	985	134.373		8.67835	2.99913	3.4	37.6	132	33.5	15.4	1	0	183	36	99	241	3.3	122	99	0.811475	0.0904255	2	2	0	0	0	1	0	0	1	0	0	0	28.3711	29.2	8.8	1540	20
	3	RCA	0.0100714	1.2574e-05	0.0100588	0.00596432	0.00245585	0.00159637	0.647045	4.55025	0.363333	985	134.373		8.67835	2.99913	3.4	37.6	132	33.5	15.4	1	0	183	36	99	241	3.3	122	99	0.811475	0.0904255	2	2	0	0	0	1	0	0	1	0	0	0	28.3711	29.2	8.8	1540	20
1	1	LAD	0.0121277	0.000100503	0.0120272	0.00492019	0.000691554	3.82867e-05	0.764224	8.00276	0	188	141.929		3.09591	1.84709	3.5	39.3	129	65.1	17.8	44	3.78419	186	35	92	299	1.3	135	107	0.792593	0.0890585	2	2	0	0	0	1	1	1	1	1	0	0	29.8637	31.2	8.8	1450	19.6
	2	LCX	0.0140599	4.43065e-05	0.0140156	0.00873038	0.00276955	0.00244934	0.764224	8.00276	0	188	141.929		3.09591	1.84709	3.5	39.3	129	65.1	17.8	44	3.78419	186	35	92	299	1.3	135	107	0.792593	0.0890585	2	2	0	0	0	1	1	1	1	1	0	0	29.8637	31.2	8.8	1450	19.6
	3	RCA	0.0131634	0	0.0131634	0.00665196	0.00420913	0.00221162	0.764224	8.00276	0	188	141.929		3.09591	1.84709	3.5	39.3	129	65.1	17.8	44	3.78419	186	35	92	299	1.3	135	107	0.792593	0.0890585	2	2	0	0	0	1	1	1	1	1	0	0	29.8637	31.2	8.8	1450	19.6
1	2	LCX	0.00515328	0.000107313	0.00504597	0.00166932	9.44546e-05	2.21264e-06	1.26495	5.31615	0	341	137.84		3.95038	6.21218	3.5	42	175	43	16.1	144	4.96981	211	39	150	109	3.1	119	119	1	0.0833333	2	2	0	0	0	1	0	0	0	0	0	0	23.6782	25.4	9	1884	20.2
	3	RCA	0.00626615	0.000227952	0.00603819	0.00178415	0.00174596	0.00242689	1.26495	5.31615	0	341	137.84		3.95038	6.21218	3.5	42	175	43	16.1	144	4.96981	211	39	150	109	3.1	119	119	1	0.0833333	2	2	0	0	0	1	0	0	0	0	0	0	23.6782	25.4	9	1884	20.2
1	1	LAD	0.0154755	2.37643e-06	0.0154732	0.00837353	0.000851566	1.90114e-05	1.31748	4.45528	0.0533333	194	107.494		5.07185	4.93609	3.5	39	194	59.7	21.4	0	0	239	34	183	111	1.5	111	153	1.37838	0.0897436	2	2	0	0	0	1	1	1	1	0	0	0	36.8253	22.9	9.1	3183	19.6
	2	LCX	0.013775	0.000129746	0.0136452	0.00956024	0.00292515	0.00117098	1.31748	4.45528	0.0533333	194	107.494		5.07185	4.93609	3.5	39	194	59.7	21.4	0	0	239	34	183	111	1.5	111	153	1.37838	0.0897436	2	2	0	0	0	1	1	1	1	0	0	0	36.8253	22.9	9.1	3183	19.6
	3	RCA	0.0144524	5.27546e-06	0.0144471	0.00850777	0.00391025	0.00196159	1.31748	4.45528	0.0533333	194	107.494		5.07185	4.93609	3.5	39	194	59.7	21.4	0	0	239	34	183	111	1.5	111	153	1.37838	0.0897436	2	2	0	0	0	1	1	1	1	0	0	0	36.8253	22.9	9.1	3183	19.6
1	1	LAD	0.00691217	7.04055e-05	0.00684177	0.00269991	0.000248409	3.17091e-05	0.771276	5.33095	3.65667	295	92.5553		5.29811	5.80877	3.3	40	113	37.3	24	0	0	151	35	81	173	7.5	136	88	0.647059	0.0825	2	2	0	0	0	1	0	0	0	1	0	0	27.7924	31	9.3	1571	20
	2	LCX	0.00647919	0.00100468	0.00547451	0.00485915	0.000515043	0.000210369	0.771276	5.33095	3.65667	295	92.5553		5.29811	5.80877	3.3	40	113	37.3	24	0	0	151	35	81	173	7.5	136	88	0.647059	0.0825	2	2	0	0	0	1	0	0	0	1	0	0	27.7924	31	9.3	1571	20
	3	RCA	0.0065967	0.00117555	0.00542115	0.00506156	0.000303453	8.04244e-05	0.771276	5.33095	3.65667	295	92.5553		5.29811	5.80877	3.3	40	113	37.3	24	0	0	151	35	81	173	7.5	136	88	0.647059	0.0825	2	2	0	0	0	1	0	0	0	1	0	0	27.7924	31	9.3	1571	20
1	1	LAD	0.0106678	1.04229e-05	0.0106574	0.00539366	0.000343745	2.40529e-06	1.57981	4.33232	1.9	341	139.481		9.47156	5.25389	2.3	36.9	84	17.4	14.6	0	0	127	33	76	91	0.3	123	69	0.560976	0.0623306	2	2	0	0	0	1	1	1	1	1	0	1	24.4426	30.8	9.2	1065	20.4
	2	LCX	0.00817249	0.000263386	0.0079091	0.00696368	0.000773306	0.000184936	1.57981	4.33232	1.9	341	139.481		9.47156	5.25389	2.3	36.9	84	17.4	14.6	0	0	127	33	76	91	0.3	123	69	0.560976	0.0623306	2	2	0	0	0	1	1	1	1	1	0	1	24.4426	30.8	9.2	1065	20.4
	3	RCA	0.00975761	1.74154e-05	0.00974019	0.0080315	0.00145405	0.000259098	1.57981	4.33232	1.9	341	139.481		9.47156	5.25389	2.3	36.9	84	17.4	14.6	0	0	127	33	76	91	0.3	123	69	0.560976	0.0623306	2	2	0	0	0	1	1	1	1	1	0	1	24.4426	30.8	9.2	1065	20.4
1	1	LAD	0.0116843	7.66555e-07	0.0116835	0.00577921	0.000684914	1.83973e-05	0.89935	8.70726	0	245	136.233				3.6	45.4	121	55.3	24.5	363	5.8944	189	39	115	175	2	135	100	0.740741	0.0792952	2	2	0	0	0	1	0	1	1	1	0	0	31.8448	32.7	10.1	1409	19.7
	2	LCX	0.0137469	0.000645304	0.0131016	0.00872158	0.00248577	0.00188305	0.89935	8.70726	0	245	136.233				3.6	45.4	121	55.3	24.5	363	5.8944	189	39	115	175	2	135	100	0.740741	0.0792952	2	2	0	0	0	1	0	1	1	1	0	0	31.8448	32.7	10.1	1409	19.7
1	1	LAD	0.0108257	0.00408952	0.00673618	0.0026856	0.000337513	3.40414e-05	0.893817	4.93745	0.02	357	24.4626				3.6	45.7	33	11.3	6	925	6.82979	120	52	29	198	2.6	158	31	0.196203	0.0787746	2	2	0	0	0	1	0	0	1	1	0	0	26.0283	38.4	8.6
	2	LCX	0.0101701	0.00360343	0.00656666	0.00519681	0.000839839	0.000551923	0.893817	4.93745	0.02	357	24.4626				3.6	45.7	33	11.3	6	925	6.82979	120	52	29	198	2.6	158	31	0.196203	0.0787746	2	2	0	0	0	1	0	0	1	1	0	0	26.0283	38.4	8.6
	3	RCA	0.00874639	0.000528304	0.00821809	0.00678284	0.000967843	0.000411462	0.893817	4.93745	0.02	357	24.4626				3.6	45.7	33	11.3	6	925	6.82979	120	52	29	198	2.6	158	31	0.196203	0.0787746	2	2	0	0	0	1	0	0	1	1	0	0	26.0283	38.4	8.6
1	1	LAD	0.0153699	2.98305e-05	0.0153401	0.00674141	0.00150996	0.000114058	0.724775	5.834	0.473333	211	120.618		4.99611	4.67602	2.9	40	86	15.2	10	0	0	138	44	81	67	2.3	111	69	0.621622	0.0725	2	2	0	0	0	1	1	1	1	1	0	1	32.3904	24.3	9.3	1064	20.2
	2	LCX	0.0136319	0.000204112	0.0134278	0.00801537	0.00362171	0.00176364	0.724775	5.834	0.473333	211	120.618		4.99611	4.67602	2.9	40	86	15.2	10	0	0	138	44	81	67	2.3	111	69	0.621622	0.0725	2	2	0	0	0	1	1	1	1	1	0	1	32.3904	24.3	9.3	1064	20.2
	3	RCA	0.0161782	9.02552e-06	0.0161692	0.00894933	0.00453577	0.0026516	0.724775	5.834	0.473333	211	120.618		4.99611	4.67602	2.9	40	86	15.2	10	0	0	138	44	81	67	2.3	111	69	0.621622	0.0725	2	2	0	0	0	1	1	1	1	1	0	1	32.3904	24.3	9.3	1064	20.2
1	1	LAD	0.00818771	5.30711e-05	0.00813464	0.00346311	0.00030689	1.44215e-05	0.793597	4.46164	0	140	78.3013		9.23536	5.18262	3.5	47.7	46	11.1	9.1	8	2.07944	128	66	49	61	4.7	181	51	0.281768	0.0733753	2	2	0	0	0	1	0	0	0	1	0	0	24.9898	42.3	9.5	682	19.7
	2	LCX	0.00840921	0.000144141	0.00826506	0.00717492	0.000928241	0.000196684	0.793597	4.46164	0	140	78.3013		9.23536	5.18262	3.5	47.7	46	11.1	9.1	8	2.07944	128	66	49	61	4.7	181	51	0.281768	0.0733753	2	2	0	0	0	1	0	0	0	1	0	0	24.9898	42.3	9.5	682	19.7
	3	RCA	0.00941982	8.81172e-05	0.00933171	0.00502161	0.00284489	0.00142722	0.793597	4.46164	0	140	78.3013		9.23536	5.18262	3.5	47.7	46	11.1	9.1	8	2.07944	128	66	49	61	4.7	181	51	0.281768	0.0733753	2	2	0	0	0	1	0	0	0	1	0	0	24.9898	42.3	9.5	682	19.7
1	1	LAD	0.0107443	2.57115e-05	0.0107186	0.00462761	0.000612875	4.04441e-05	0.76589		0	513	132.294		3.0741	2.61329	2.7	34.6	112	36.7	22.4	12	2.48491	165	32	86	233	8.7	111	101	0.90991	0.0780347	2	2	0	0	0	1	1	0	1	1	0	0	39.3638	28.1	8.6	1657	19.6
	2	LCX	0.0115993	5.09925e-05	0.0115483	0.00760179	0.00265684	0.00116966	0.76589		0	513	132.294		3.0741	2.61329	2.7	34.6	112	36.7	22.4	12	2.48491	165	32	86	233	8.7	111	101	0.90991	0.0780347	2	2	0	0	0	1	1	0	1	1	0	0	39.3638	28.1	8.6	1657	19.6
	3	RCA	0.0119655	1.62353e-05	0.0119492	0.00767745	0.00291472	0.00139127	0.76589		0	513	132.294		3.0741	2.61329	2.7	34.6	112	36.7	22.4	12	2.48491	165	32	86	233	8.7	111	101	0.90991	0.0780347	2	2	0	0	0	1	1	0	1	1	0	0	39.3638	28.1	8.6	1657	19.6
1	1	LAD	0.0106822	2.2796e-05	0.0106594	0.00420398	0.000672092	2.80566e-05	0.744336	8.36436	0	192	134.158		5.80277	2.76218	3.1	37.9	128	44.3	14.6	0	0	202	37	120	224	0.6	129	105	0.813953	0.0817942	2	2	0	0	0	1	0	0	0	1	0	0	28.3271	30	8.9	1532	19.8
	2	LCX	0.00881795	0.000260695	0.00855726	0.00630518	0.00178711	0.000473101	0.744336	8.36436	0	192	134.158		5.80277	2.76218	3.1	37.9	128	44.3	14.6	0	0	202	37	120	224	0.6	129	105	0.813953	0.0817942	2	2	0	0	0	1	0	0	0	1	0	0	28.3271	30	8.9	1532	19.8
	3	RCA	0.011431	7.47804e-05	0.0113563	0.00378658	0.003568	0.00390555	0.744336	8.36436	0	192	134.158		5.80277	2.76218	3.1	37.9	128	44.3	14.6	0	0	202	37	120	224	0.6	129	105	0.813953	0.0817942	2	2	0	0	0	1	0	0	0	1	0	0	28.3271	30	8.9	1532	19.8
1	1	LAD	0.0126484	0.00255475	0.0100937	0.00363605	0.000896113	2.8136e-05		5.14081		132	135.783		7.00551	2.96515	3.2	38.9	146	52.9	16	1533	7.33498	210	49	125	179	10	124	83	0.669355	0.0822622	2	2	0	0	0	1	1	0	1	1	0	1	31.9389	28.9	8.9	1978	19.8
	2	LCX	0.0112651	0.000191155	0.0110739	0.00625864	0.00329879	0.00147181		5.14081		132	135.783		7.00551	2.96515	3.2	38.9	146	52.9	16	1533	7.33498	210	49	125	179	10	124	83	0.669355	0.0822622	2	2	0	0	0	1	1	0	1	1	0	1	31.9389	28.9	8.9	1978	19.8
	3	RCA	0.0135631	0.00444156	0.00912154	0.0064027	0.00180473	0.000938877		5.14081		132	135.783		7.00551	2.96515	3.2	38.9	146	52.9	16	1533	7.33498	210	49	125	179	10	124	83	0.669355	0.0822622	2	2	0	0	0	1	1	0	1	1	0	1	31.9389	28.9	8.9	1978	19.8
1	1	LAD	0.0133973	5.34576e-05	0.0133439	0.00634093	0.00121176	8.41525e-05	0.796746	9.99559	1.76333	210	54.9478	770.404	9.8977	2.77824	4.2	52.1	118	29	10.7	9	2.19722	172	52	111	47	1.6	138	84	0.608696	0.0806142	2	2			0	1	0	0	0	1	0	0	0	29.2	9	1178	21.1
	2	LCX	0.0136635	3.73195e-06	0.0136597	0.00673027	0.000974182	3.58267e-05	0.796746	9.99559	1.76333	210	54.9478	770.404	9.8977	2.77824	4.2	52.1	118	29	10.7	9	2.19722	172	52	111	47	1.6	138	84	0.608696	0.0806142	2	2			0	1	0	0	0	1	0	0	0	29.2	9	1178	21.1
	3	RCA	0.0175728	6.02902e-05	0.0175126	0.00777054	0.0029464	0.000347014	0.796746	9.99559	1.76333	210	54.9478	770.404	9.8977	2.77824	4.2	52.1	118	29	10.7	9	2.19722	172	52	111	47	1.6	138	84	0.608696	0.0806142	2	2			0	1	0	0	0	1	0	0	0	29.2	9	1178	21.1
1	1	LAD	0.0117477	0.000425469	0.0113222	0.00447087	0.00108359	7.16136e-05	0.769812	8.85373	0	177	96.4382	503.396	26.5727	6.0227	4	48	104	34.6	15.9	134	4.89784	164	48	83	169	4.5	151	87	0.576159	0.0833333	2	2			0	1	0	0	0	0	0	0	37.7727	32.8	9.2	1129	20
	2	LCX	0.0123959	4.81975e-06	0.0123911	0.00543906	0.00100561	6.40338e-05	0.769812	8.85373	0	177	96.4382	503.396	26.5727	6.0227	4	48	104	34.6	15.9	134	4.89784	164	48	83	169	4.5	151	87	0.576159	0.0833333	2	2			0	1	0	0	0	0	0	0	37.7727	32.8	9.2	1129	20
	3	RCA	0.01462	0.000413662	0.0142063	0.00596031	0.001636	0.000131109	0.769812	8.85373	0	177	96.4382	503.396	26.5727	6.0227	4	48	104	34.6	15.9	134	4.89784	164	48	83	169	4.5	151	87	0.576159	0.0833333	2	2			0	1	0	0	0	0	0	0	37.7727	32.8	9.2	1129	20
1	1	LAD	0.0121609	0.00221226	0.00994865	0.00434225	0.000781021	3.8609e-05	0.750194	0.120651			69.584	858.45	9.32148	0	5.3	59.4	109	31.4	14.5	1039	6.94601	193	57	103	160	0.2	189	84	0.444444	0.0892256	1	1			0	1	0	0	1	0	1	0	13.24	40.5	9.1	1179	20.6
	2	LCX	0.0140826	0.00301089	0.0110717	0.00505981	0.000776499	1.76631e-05	0.750194	0.120651			69.584	858.45	9.32148	0	5.3	59.4	109	31.4	14.5	1039	6.94601	193	57	103	160	0.2	189	84	0.444444	0.0892256	1	1			0	1	0	0	1	0	1	0	13.24	40.5	9.1	1179	20.6
	3	RCA	0.0168598	0.000985356	0.0158744	0.00667899	0.00220339	0.00038443	0.750194	0.120651			69.584	858.45	9.32148	0	5.3	59.4	109	31.4	14.5	1039	6.94601	193	57	103	160	0.2	189	84	0.444444	0.0892256	1	1			0	1	0	0	1	0	1	0	13.24	40.5	9.1	1179	20.6
1	1	LAD	0.00807927	0.000350242	0.00772903	0.00337841	0.000365764	3.96314e-06	0.803018	5.32845	1.34333	167	73.0798	1289.11	27.4352	9.16547	3.8	46.7	93	46	18.3	64	4.15888	165	44	67	267	0.4	145	84	0.57931	0.0813704	2	2			0	1	0	0	0	1	0	0	23.0609	29.9	9.6	945	19.7
	2	LCX	0.0086277	5.13531e-05	0.00857635	0.00310084	0.000713237	2.28236e-05	0.803018	5.32845	1.34333	167	73.0798	1289.11	27.4352	9.16547	3.8	46.7	93	46	18.3	64	4.15888	165	44	67	267	0.4	145	84	0.57931	0.0813704	2	2			0	1	0	0	0	1	0	0	23.0609	29.9	9.6	945	19.7
	3	RCA	0.00955116	2.26789e-05	0.00952848	0.00453673	0.000359083	5.66973e-06	0.803018	5.32845	1.34333	167	73.0798	1289.11	27.4352	9.16547	3.8	46.7	93	46	18.3	64	4.15888	165	44	67	267	0.4	145	84	0.57931	0.0813704	2	2			0	1	0	0	0	1	0	0	23.0609	29.9	9.6	945	19.7
1	1	LAD	0.0115931	0.000245939	0.0113472	0.00523397	0.000729897	2.61983e-05	0.799989	9.49796	13.3733	239	93.7642	409.608	13.4122	3.5757	3.8	44.6	108	34.9	13.8	71	4.26268	166	44	96	131	1.2	150	90	0.6	0.0852018	2	2			0	1	1	1	1	0	1	0	31.1993	36.6	9.1	1239	19.9
	2	LCX	0.0121882	6.07344e-05	0.0121275	0.00597379	0.00048442	1.9275e-05	0.799989	9.49796	13.3733	239	93.7642	409.608	13.4122	3.5757	3.8	44.6	108	34.9	13.8	71	4.26268	166	44	96	131	1.2	150	90	0.6	0.0852018	2	2			0	1	1	1	1	0	1	0	31.1993	36.6	9.1	1239	19.9
	3	RCA	0.0178805	3.89215e-05	0.0178415	0.00902481	0.000932237	3.34906e-05	0.799989	9.49796	13.3733	239	93.7642	409.608	13.4122	3.5757	3.8	44.6	108	34.9	13.8	71	4.26268	166	44	96	131	1.2	150	90	0.6	0.0852018	2	2			0	1	1	1	1	0	1	0	31.1993	36.6	9.1	1239	19.9
1	1	LAD	0.00576524	0.000110237	0.005655	0.00213686	9.68628e-05	1.98589e-05	0.821081	4.09033	0	116	90.7972	584.742	19.572	8.21409	5.2	57.9	110	28.7	15.6	0	0	186	58	100	141	0.4	157	89	0.566879	0.08981	1	1			0	1	0	0	1	0	0	0	24.9416	37	8.8	1480	20.8
	2	LCX	0.00630953	0.000159605	0.00614992	0.00255173	0.000246223	1.15499e-05	0.821081	4.09033	0	116	90.7972	584.742	19.572	8.21409	5.2	57.9	110	28.7	15.6	0	0	186	58	100	141	0.4	157	89	0.566879	0.08981	1	1			0	1	0	0	1	0	0	0	24.9416	37	8.8	1480	20.8
	3	RCA	0.00554685	2.25397e-05	0.00552431	0.00199356	5.62696e-05	1.59254e-06	0.821081	4.09033	0	116	90.7972	584.742	19.572	8.21409	5.2	57.9	110	28.7	15.6	0	0	186	58	100	141	0.4	157	89	0.566879	0.08981	1	1			0	1	0	0	1	0	0	0	24.9416	37	8.8	1480	20.8
1	1	LAD	0.00511568	7.2177e-05	0.0050435	0.00203089	0.000128594	3.65453e-06	0.873878	4.83507	0	144	79.659	532.106	14.1204	4.72714	7.3	82.2	82	20	13	0	0	171	87	76	39	0.2	178	74	0.41573	0.0888078	1	1	1	1	0	1	0	1	0	0	1	0	21.8431	31.5	10.6	701	21.3
	2	LCX	0.00848212	0.000292135	0.00818999	0.00465354	0.000122042	8.50467e-07	0.873878	4.83507	0	144	79.659	532.106	14.1204	4.72714	7.3	82.2	82	20	13	0	0	171	87	76	39	0.2	178	74	0.41573	0.0888078	1	1	1	1	0	1	0	1	0	0	1	0	21.8431	31.5	10.6	701	21.3
	3	RCA	0.00775632	3.80381e-05	0.00771828	0.00357827	0.000280867	1.15267e-05	0.873878	4.83507	0	144	79.659	532.106	14.1204	4.72714	7.3	82.2	82	20	13	0	0	171	87	76	39	0.2	178	74	0.41573	0.0888078	1	1	1	1	0	1	0	1	0	0	1	0	21.8431	31.5	10.6	701	21.3
1	1	LAD	0.0118007	1.39981e-05	0.0117867	0.00601152	0.000461223	3.86891e-05	0.867312	9.10629	0	188	66.8768	450.76	38.8848	11.5527	3.5	35.3	110	731	33.3	0	0	212	26	0	744	3.5	141	108	0.765957	0.0991501	2	2	0	0	0	1	0	0	0	0	0	0	29.8192	31.1	9.2	1160	19.5
	2	LCX	0.0132338	3.78022e-06	0.01323	0.00707916	0.000522338	5.44982e-05	0.867312	9.10629	0	188	66.8768	450.76	38.8848	11.5527	3.5	35.3	110	731	33.3	0	0	212	26	0	744	3.5	141	108	0.765957	0.0991501	2	2	0	0	0	1	0	0	0	0	0	0	29.8192	31.1	9.2	1160	19.5
	3	RCA							0.867312	9.10629	0	188	66.8768	450.76	38.8848	11.5527	3.5	35.3	110	731	33.3	0	0	212	26	0	744	3.5	141	108	0.765957	0.0991501	2	2	0	0	0	1	0	0	0	0	0	0	29.8192	31.1	9.2	1160	19.5
1	1	LAD	0.0119696	0.000122545	0.011847	0.00506555	0.00126816	0.000108595	0.649613	7.57127	0	114	70.9646	230.645	8.18011	2.51016	2.2	30.9	125	28	18.4	16	2.77259	154	27	109	92	31.7	108	97	0.898148	0.0711974	2	2	0	0	0	1	0	0	0	0	0	0	29.0833	20.3	8.4	1655	20.1
	2	LCX	0.0147005	2.52907e-05	0.0146752	0.00688823	0.00116882	5.82647e-05	0.649613	7.57127	0	114	70.9646	230.645	8.18011	2.51016	2.2	30.9	125	28	18.4	16	2.77259	154	27	109	92	31.7	108	97	0.898148	0.0711974	2	2	0	0	0	1	0	0	0	0	0	0	29.0833	20.3	8.4	1655	20.1
	3	RCA	0.0144674	1.28353e-05	0.0144546	0.00567221	0.00161593	0.000132302	0.649613	7.57127	0	114	70.9646	230.645	8.18011	2.51016	2.2	30.9	125	28	18.4	16	2.77259	154	27	109	92	31.7	108	97	0.898148	0.0711974	2	2	0	0	0	1	0	0	0	0	0	0	29.0833	20.3	8.4	1655	20.1
1	1	LAD	0.00978201	0.000112525	0.00966949	0.00544328	0.000325987	1.57012e-05	1.12707	6.45947	0.173333	188	97.2864	566.559	11.504	6.79391	6.4	71.1	143	34	13	0	0	202	59	117	131	0.6	176	103	0.585227	0.0900141	1	1	1	1	0	0	0	0	0	0	0	0	23.6154	34.4	9.7	1362	20.9
	2	LCX	0.0139445	0.000199124	0.0137454	0.007937	0.00070402	6.5629e-05	1.12707	6.45947	0.173333	188	97.2864	566.559	11.504	6.79391	6.4	71.1	143	34	13	0	0	202	59	117	131	0.6	176	103	0.585227	0.0900141	1	1	1	1	0	0	0	0	0	0	0	0	23.6154	34.4	9.7	1362	20.9
	3	RCA	0.014911	6.33946e-05	0.0148477	0.00882349	0.000585206	2.77016e-05	1.12707	6.45947	0.173333	188	97.2864	566.559	11.504	6.79391	6.4	71.1	143	34	13	0	0	202	59	117	131	0.6	176	103	0.585227	0.0900141	1	1	1	1	0	0	0	0	0	0	0	0	23.6154	34.4	9.7	1362	20.9
1	1	LAD	0.0121313	3.67337e-06	0.0121276	0.00625509	0.000572379	4.27447e-05	0.863063	6.11508	2.53667	440	108.838	640.25	25.865	6.82405	4.6	53.4	132	30.6	17.5	4	1.38629	198	52	121	121	7.3	141	103	0.730496	0.0861423	1	1			0	1	0	1	0	0	0	0	37.5258	34.3	8.9	1571	21
	2	LCX	0.0141898	3.75037e-05	0.0141523	0.00744822	0.00061582	4.3037e-05	0.863063	6.11508	2.53667	440	108.838	640.25	25.865	6.82405	4.6	53.4	132	30.6	17.5	4	1.38629	198	52	121	121	7.3	141	103	0.730496	0.0861423	1	1			0	1	0	1	0	0	0	0	37.5258	34.3	8.9	1571	21
	3	RCA	0.0143706	6.23489e-07	0.01437	0.00754078	0.000919646	5.54905e-05	0.863063	6.11508	2.53667	440	108.838	640.25	25.865	6.82405	4.6	53.4	132	30.6	17.5	4	1.38629	198	52	121	121	7.3	141	103	0.730496	0.0861423	1	1			0	1	0	1	0	0	0	0	37.5258	34.3	8.9	1571	21
1	1	LAD	0.00918409	2.58605e-05	0.00915823	0.00429185	0.000633083	0.000311041	0.931318	4.74607	0	93	66.6499	994.347	10.1423	5.19826	6.1	67.8	89	22.5	10.7	1	0	177	69	88	103	0.5	186	77	0.413978	0.0899705	1	1	1	1	0	1	0	0	0	1	0	0	27.9373	38.7	9.3	870	20.3
	2	LCX	0.00875447	1.99781e-05	0.00873449	0.0043307	0.00036418	6.04158e-05	0.931318	4.74607	0	93	66.6499	994.347	10.1423	5.19826	6.1	67.8	89	22.5	10.7	1	0	177	69	88	103	0.5	186	77	0.413978	0.0899705	1	1	1	1	0	1	0	0	0	1	0	0	27.9373	38.7	9.3	870	20.3
	3	RCA	0.0104018	4.45076e-05	0.0103573	0.00457405	0.000842975	5.69698e-05	0.931318	4.74607	0	93	66.6499	994.347	10.1423	5.19826	6.1	67.8	89	22.5	10.7	1	0	177	69	88	103	0.5	186	77	0.413978	0.0899705	1	1	1	1	0	1	0	0	0	1	0	0	27.9373	38.7	9.3	870	20.3
1	1	LAD	0.0130611	1.06365e-06	0.01306	0.00569564	0.00125709	4.34575e-05	0.756604	5.00357	0	162	104.312	1113.97	4.27505	2.61457	3.6	47.4	80	16.8	9.4	0	0	135	49	77	48	5.7	125	67	0.536	0.0759494	2	2	0	0	0	1	0	1	0	1	0	0	32.7552	27.5	9.1	988	20.8
	2	LCX	0.0148487	2.01659e-05	0.0148285	0.00776704	0.000793413	8.59531e-06	0.756604	5.00357	0	162	104.312	1113.97	4.27505	2.61457	3.6	47.4	80	16.8	9.4	0	0	135	49	77	48	5.7	125	67	0.536	0.0759494	2	2	0	0	0	1	0	1	0	1	0	0	32.7552	27.5	9.1	988	20.8
	3	RCA	0.0164634	0	0.0164634	0.00779891	0.00167502	0.00017892	0.756604	5.00357	0	162	104.312	1113.97	4.27505	2.61457	3.6	47.4	80	16.8	9.4	0	0	135	49	77	48	5.7	125	67	0.536	0.0759494	2	2	0	0	0	1	0	1	0	1	0	0	32.7552	27.5	9.1	988	20.8
1	1	LAD	0.00930663	0.000764947	0.00854168	0.00453813	0.00034859	1.84935e-05	0.892014	6.12984	0		88.2355	1263.27	14.9821	4.27166	7.3	80	81	21.1	10.5	267	5.58725	178	85	80	61	0.7	188	74	0.393617	0.09125	1	1	1	1	0	1	0	0	0	1	0	0	29.4653	39.2	9.7	1020	20.4
	2	LCX	0.0104933	0.000337805	0.0101555	0.00546051	0.00042752	1.89151e-05	0.892014	6.12984	0		88.2355	1263.27	14.9821	4.27166	7.3	80	81	21.1	10.5	267	5.58725	178	85	80	61	0.7	188	74	0.393617	0.09125	1	1	1	1	0	1	0	0	0	1	0	0	29.4653	39.2	9.7	1020	20.4
	3	RCA	0.0112783	4.85473e-05	0.0112297	0.00593425	0.000589128	2.75539e-05	0.892014	6.12984	0		88.2355	1263.27	14.9821	4.27166	7.3	80	81	21.1	10.5	267	5.58725	178	85	80	61	0.7	188	74	0.393617	0.09125	1	1	1	1	0	1	0	0	0	1	0	0	29.4653	39.2	9.7	1020	20.4
1	1	LAD	0.0112148	2.97268e-06	0.0112118	0.00432822	0.00120799	0.000116205	0.895404	6.10252		103	143.514	864.192	23.0031	9.75677	7.3	75.8	188	54.1	24.8	12	2.48491	269	65	167	187	1.3	201	142	0.706468	0.0963061	1	1	1	1	0	1	0	0	0	0	0	0	30.9627	41.1	8.8	2452	20.8
	2	LCX	0.011418	3.793e-06	0.0114143	0.0051495	0.00081466	3.24129e-05	0.895404	6.10252		103	143.514	864.192	23.0031	9.75677	7.3	75.8	188	54.1	24.8	12	2.48491	269	65	167	187	1.3	201	142	0.706468	0.0963061	1	1	1	1	0	1	0	0	0	0	0	0	30.9627	41.1	8.8	2452	20.8
	3	RCA	0.0130324	2.96808e-05	0.0130027	0.00527503	0.00148329	0.000114349	0.895404	6.10252		103	143.514	864.192	23.0031	9.75677	7.3	75.8	188	54.1	24.8	12	2.48491	269	65	167	187	1.3	201	142	0.706468	0.0963061	1	1	1	1	0	1	0	0	0	0	0	0	30.9627	41.1	8.8	2452	20.8
1	1	LAD	0.0106761	9.11115e-05	0.0105849	0.00524872	0.000560895	7.14359e-06	0.912903	4.85244	0	355	74.382	525.407	15.3735	3.62286	6.3	68	104	34.7	15.5	45	3.80666	190	72	103	72	0.6	195	85	0.435897	0.0926471	1	1	1	1	0	1	0	0	0	1	0	0	23.7983	46.8	9.2	1398	20.3
	2	LCX	0.011694	3.06873e-06	0.0116909	0.00555831	0.000495965	5.51089e-06	0.912903	4.85244	0	355	74.382	525.407	15.3735	3.62286	6.3	68	104	34.7	15.5	45	3.80666	190	72	103	72	0.6	195	85	0.435897	0.0926471	1	1	1	1	0	1	0	0	0	1	0	0	23.7983	46.8	9.2	1398	20.3
	3	RCA							0.912903	4.85244	0	355	74.382	525.407	15.3735	3.62286	6.3	68	104	34.7	15.5	45	3.80666	190	72	103	72	0.6	195	85	0.435897	0.0926471	1	1	1	1	0	1	0	0	0	1	0	0	23.7983	46.8	9.2	1398	20.3
1	1	LAD	0.00550322	0.000369947	0.00513327	0.00206273	0.000268975	4.37733e-05	0.959261	4.43229	0	304	57.8115	1411.61	10.7646	3.67443	4.8	57.6	60	14.6	12.5	134	4.89784	131	62	58	53	1.9	149	51	0.342282	0.0833333	1	1			0	1	0	0	0	0	1	0	25.7515	33.3	10.1	694	20
	2	LCX	0.00697939	0.000148202	0.00683119	0.00322413	0.000283331	2.5185e-05	0.959261	4.43229	0	304	57.8115	1411.61	10.7646	3.67443	4.8	57.6	60	14.6	12.5	134	4.89784	131	62	58	53	1.9	149	51	0.342282	0.0833333	1	1			0	1	0	0	0	0	1	0	25.7515	33.3	10.1	694	20
	3	RCA	0.011304	3.63102e-05	0.0112677	0.0050733	0.000997041	5.71439e-05	0.959261	4.43229	0	304	57.8115	1411.61	10.7646	3.67443	4.8	57.6	60	14.6	12.5	134	4.89784	131	62	58	53	1.9	149	51	0.342282	0.0833333	1	1			0	1	0	0	0	0	1	0	25.7515	33.3	10.1	694	20
1	1	LAD	0.0058796	0.000290562	0.00558904	0.00213373	0.000295284	3.77762e-06	1.16549	3.63062	0	121	64.989	1313.99	28.5663	6.66125	4.8	57.6	60	14.6	12.5	55	4.00733	141	62	56	118	1	184	58	0.315217	0.0833333	1	1			0	1	0	0	1	1	0	0	23.9205	43.1	9.4	915	20.7
	2	LCX							1.16549	3.63062	0	121	64.989	1313.99	28.5663	6.66125	4.8	57.6	60	14.6	12.5	55	4.00733	141	62	56	118	1	184	58	0.315217	0.0833333	1	1			0	1	0	0	1	1	0	0	23.9205	43.1	9.4	915	20.7
	3	RCA	0.00719256	2.86084e-05	0.00716395	0.00302096	0.000212215	7.68584e-06	1.16549	3.63062	0	121	64.989	1313.99	28.5663	6.66125	4.8	57.6	60	14.6	12.5	55	4.00733	141	62	56	118	1	184	58	0.315217	0.0833333	1	1			0	1	0	0	1	1	0	0	23.9205	43.1	9.4	915	20.7
1	1	LAD	0.00747179	1.53701e-05	0.00745642	0.00309631	0.000285524	9.00051e-06	1.12143	3.31409	9.55	107	61.167	1490.08	7.99656	3.38433	6.7	71.1	103	24.7	8.1	0	0	197	74	113	51	0.4	158	81	0.512658	0.0942335	1	1	1	1	0	1	1	0	1	0	0	0	23.7245	28	10	973	21.5
	2	LCX	0.00814043	2.75847e-05	0.00811284	0.00347341	0.000267277	1.87469e-06	1.12143	3.31409	9.55	107	61.167	1490.08	7.99656	3.38433	6.7	71.1	103	24.7	8.1	0	0	197	74	113	51	0.4	158	81	0.512658	0.0942335	1	1	1	1	0	1	1	0	1	0	0	0	23.7245	28	10	973	21.5
	3	RCA	0.0150782	0.00023136	0.0148468	0.0068453	0.00105553	5.10475e-05	1.12143	3.31409	9.55	107	61.167	1490.08	7.99656	3.38433	6.7	71.1	103	24.7	8.1	0	0	197	74	113	51	0.4	158	81	0.512658	0.0942335	1	1	1	1	0	1	1	0	1	0	0	0	23.7245	28	10	973	21.5
1	1	LAD	0.0167043	5.95991e-06	0.0166984	0.00739161	0.00161513	0.000609897	1.07898	2.19966	0	1664	75.0179	1793.46	9.93931	5.39838	6.6	66.4	89	22.1	14.6	0	0	165	71	75	99	1.5	175	76	0.434286	0.0993976	1	1	1	1	0	1	0	0	0	0	0	0	35.8119	38.8	9.5	855	20.5
	2	LCX	0.0187131	1.73785e-05	0.0186957	0.00717655	0.00255977	0.000492392	1.07898	2.19966	0	1664	75.0179	1793.46	9.93931	5.39838	6.6	66.4	89	22.1	14.6	0	0	165	71	75	99	1.5	175	76	0.434286	0.0993976	1	1	1	1	0	1	0	0	0	0	0	0	35.8119	38.8	9.5	855	20.5
	3	RCA	0.0171195	5.28139e-07	0.017119	0.00699414	0.00197154	0.000142597	1.07898	2.19966	0	1664	75.0179	1793.46	9.93931	5.39838	6.6	66.4	89	22.1	14.6	0	0	165	71	75	99	1.5	175	76	0.434286	0.0993976	1	1	1	1	0	1	0	0	0	0	0	0	35.8119	38.8	9.5	855	20.5
1	1	LAD	0.0101269	4.28941e-05	0.010084	0.0043149	0.000853295	3.45311e-05	0.729592	3.2392	0.263333	234	99.5386	773.275	6.69897	2.94809	3.5	41	169	35	15.6	19	2.94444	206	37	144	120	4.7	130	125	0.961538	0.0853659	2	2	0	0	0	1	1	1	1	1	0	0	29.0044	23.1	8.8	1948	20
	2	LCX	0.0126639	4.7633e-05	0.0126163	0.00599811	0.00115437	9.52661e-05	0.729592	3.2392	0.263333	234	99.5386	773.275	6.69897	2.94809	3.5	41	169	35	15.6	19	2.94444	206	37	144	120	4.7	130	125	0.961538	0.0853659	2	2	0	0	0	1	1	1	1	1	0	0	29.0044	23.1	8.8	1948	20
	3	RCA	0.0127067	2.25667e-05	0.0126841	0.00504558	0.00141545	0.000145732	0.729592	3.2392	0.263333	234	99.5386	773.275	6.69897	2.94809	3.5	41	169	35	15.6	19	2.94444	206	37	144	120	4.7	130	125	0.961538	0.0853659	2	2	0	0	0	1	1	1	1	1	0	0	29.0044	23.1	8.8	1948	20
1	1	LAD	0.00876184	1.47554e-05	0.00874708	0.00423481	0.000231889	3.05285e-06	1.13171	6.45595	0	210	127.595	645.992	21.859	10.6747	3.9	42.8	139	69.2	24.8	0	0	212	35	98	396	0.7	146	115	0.787671	0.0911215	2	2			0	1	0	0	0	1	0	0	29.505	28.9	9.1	1674	19.7
	2	LCX	0.0130529	1.92012e-05	0.0130337	0.00737723	0.00039925	1.96935e-06	1.13171	6.45595	0	210	127.595	645.992	21.859	10.6747	3.9	42.8	139	69.2	24.8	0	0	212	35	98	396	0.7	146	115	0.787671	0.0911215	2	2			0	1	0	0	0	1	0	0	29.505	28.9	9.1	1674	19.7
	3	RCA	0.0132911	1.49579e-05	0.0132762	0.00647231	0.000850938	2.06086e-05	1.13171	6.45595	0	210	127.595	645.992	21.859	10.6747	3.9	42.8	139	69.2	24.8	0	0	212	35	98	396	0.7	146	115	0.787671	0.0911215	2	2			0	1	0	0	0	1	0	0	29.505	28.9	9.1	1674	19.7
1	1	LAD	0.0130902	7.83673e-05	0.0130118	0.00549116	0.00131157	7.90487e-05	0.926256	7.06113	0	126	91.6225	937.883	29.4406	6.27489	5.3	61.9	101	25.7	14	36	3.58352	184	61	91	157	17.1	186	86	0.462366	0.085622	1	1			0	1	0	0	0	0	0	0	36.0188	45.9	9.1	1073	20.3
	2	LCX	0.0131699	1.13887e-05	0.0131585	0.00494764	0.00137681	0.000128249	0.926256	7.06113	0	126	91.6225	937.883	29.4406	6.27489	5.3	61.9	101	25.7	14	36	3.58352	184	61	91	157	17.1	186	86	0.462366	0.085622	1	1			0	1	0	0	0	0	0	0	36.0188	45.9	9.1	1073	20.3
	3	RCA	0.0133765	1.04301e-05	0.0133661	0.00506649	0.00159778	0.000108811	0.926256	7.06113	0	126	91.6225	937.883	29.4406	6.27489	5.3	61.9	101	25.7	14	36	3.58352	184	61	91	157	17.1	186	86	0.462366	0.085622	1	1			0	1	0	0	0	0	0	0	36.0188	45.9	9.1	1073	20.3
1	1	LAD	0.0148342	0	0.0148342	0.00728895	0.0011747	6.42503e-05	1.11958	6.6723	0	195	90.8963	764.662	54.6268	24.7809	4.6	44.4	134	79.4	22.8	0	0	245	36		437	1.3	139	128	0.920863	0.103604	1	1			0	1	0	0	1	1	0	0	31.4382	31.5	9.3	1024	19.5
	2	LCX	0.0154644	7.1363e-06	0.0154573	0.00724767	0.00122113	4.817e-05	1.11958	6.6723	0	195	90.8963	764.662	54.6268	24.7809	4.6	44.4	134	79.4	22.8	0	0	245	36		437	1.3	139	128	0.920863	0.103604	1	1			0	1	0	0	1	1	0	0	31.4382	31.5	9.3	1024	19.5
	3	RCA	0.0163377	0	0.0163377	0.00698189	0.00149494	8.78894e-05	1.11958	6.6723	0	195	90.8963	764.662	54.6268	24.7809	4.6	44.4	134	79.4	22.8	0	0	245	36		437	1.3	139	128	0.920863	0.103604	1	1			0	1	0	0	1	1	0	0	31.4382	31.5	9.3	1024	19.5
1	1	LAD	0.0128196	1.18012e-05	0.0128078	0.00638248	0.000791809	4.04149e-05	1.23344	4.82716	0	135	92.42	901.516	25.0837	8.5056	8.1	85.8	109	31	19.5	3	1.09861	202	87	99	80	0.6	196	90	0.459184	0.0944056	1	1	1	1	0	1	0	0	1	0	0	0	25.158	44.7	9.6	1402	21
	2	LCX	0.0150439	1.40275e-06	0.0150425	0.0071643	0.000664848	1.96386e-05	1.23344	4.82716	0	135	92.42	901.516	25.0837	8.5056	8.1	85.8	109	31	19.5	3	1.09861	202	87	99	80	0.6	196	90	0.459184	0.0944056	1	1	1	1	0	1	0	0	1	0	0	0	25.158	44.7	9.6	1402	21
	3	RCA							1.23344	4.82716	0	135	92.42	901.516	25.0837	8.5056	8.1	85.8	109	31	19.5	3	1.09861	202	87	99	80	0.6	196	90	0.459184	0.0944056	1	1	1	1	0	1	0	0	1	0	0	0	25.158	44.7	9.6	1402	21
1	1	LAD	0.00875328	4.20896e-05	0.00871119	0.00450238	0.000245915	1.19646e-05	1.23344	5.36805	0		104.69	2229.86	18.8162	8.9195	7.8	79.7	163	62.8	22.8	13	2.56495	244	75	140	144	3.2	202	125	0.618812	0.097867	1	1	1	1	0	1	0	0	0	0	0	0	28.9342	45.2	9.5	1878	21.3
	2	LCX	0.00782709	5.73378e-05	0.00776975	0.00370336	0.000241758	1.34124e-06	1.23344	5.36805	0		104.69	2229.86	18.8162	8.9195	7.8	79.7	163	62.8	22.8	13	2.56495	244	75	140	144	3.2	202	125	0.618812	0.097867	1	1	1	1	0	1	0	0	0	0	0	0	28.9342	45.2	9.5	1878	21.3
	3	RCA	0.0120375	4.10179e-05	0.0119965	0.00653973	0.000595811	2.15607e-05	1.23344	5.36805	0		104.69	2229.86	18.8162	8.9195	7.8	79.7	163	62.8	22.8	13	2.56495	244	75	140	144	3.2	202	125	0.618812	0.097867	1	1	1	1	0	1	0	0	0	0	0	0	28.9342	45.2	9.5	1878	21.3
1	1	LAD	0.0115461	1.90694e-05	0.011527	0.00559532	0.000579178	1.44868e-05	1.09333	6.54984	0	156	75.011	1160.87	14.5457	5.91332	5.6	58.3	123	32.1	13.2	5	1.60944	210	59	127	121	1.7	162	99	0.611111	0.0960549	1	1			0	1	0	0	0	0	0	0	32.0629	32.7	9.1	1393	21
	2	LCX	0.0132575	9.04472e-06	0.0132484	0.00589925	0.00105667	2.93174e-05	1.09333	6.54984	0	156	75.011	1160.87	14.5457	5.91332	5.6	58.3	123	32.1	13.2	5	1.60944	210	59	127	121	1.7	162	99	0.611111	0.0960549	1	1			0	1	0	0	0	0	0	0	32.0629	32.7	9.1	1393	21
	3	RCA	0.0148122	0	0.0148122	0.00645256	0.00152937	6.54709e-05	1.09333	6.54984	0	156	75.011	1160.87	14.5457	5.91332	5.6	58.3	123	32.1	13.2	5	1.60944	210	59	127	121	1.7	162	99	0.611111	0.0960549	1	1			0	1	0	0	0	0	0	0	32.0629	32.7	9.1	1393	21
1	1	LAD	0.0124531	0	0.0124531	0.00491152	0.00127273	0.000112452	1.03745	3.65456	0	247	40.6581	1020.19	4.04534	2.55524	3.7	48.4	68	13.3	9.6	0		126	52	65	52	0.7	144	60	0.416667	0.0764463	2	2			0	1	0	0	0	0	1	0	27.8606	30.3	9.4	741	20.4
	2	LCX	0.0149781	0	0.0149781	0.0060497	0.00173314	0.000109868	1.03745	3.65456	0	247	40.6581	1020.19	4.04534	2.55524	3.7	48.4	68	13.3	9.6	0	0	126	52	65	52	0.7	144	60	0.416667	0.0764463	2	2			0	1	0	0	0	0	1	0	27.8606	30.3	9.4	741	20.4
	3	RCA	0.0133021	1.16346e-06	0.013301	0.00633253	0.000682367	1.04711e-05	1.03745	3.65456	0	247	40.6581	1020.19	4.04534	2.55524	3.7	48.4	68	13.3	9.6	0	0	126	52	65	52	0.7	144	60	0.416667	0.0764463	2	2			0	1	0	0	0	0	1	0	27.8606	30.3	9.4	741	20.4
1	1	LAD	0.00708214	8.22817e-05	0.00699986	0.0031927	0.000402264	3.12061e-05	1.1099	10.2605	0	164	55.5956	1131.2	16.5806	4.19134	5.9	66.9	101	21.6	18.3	0	0	177	68	93	77	3.5	183	90	0.491803	0.0881913	1	1	1	1	0	1	1	1	0	1	0	0	29.8751	37.9	9.8	1324	20.1
	2	LCX	0.00797634	7.32379e-05	0.0079031	0.00417119	0.000108326	1.88393e-06	1.1099	10.2605	0	164	55.5956	1131.2	16.5806	4.19134	5.9	66.9	101	21.6	18.3	0	0	177	68	93	77	3.5	183	90	0.491803	0.0881913	1	1	1	1	0	1	1	1	0	1	0	0	29.8751	37.9	9.8	1324	20.1
	3	RCA	0.00875443	1.08788e-05	0.00874355	0.00418207	0.000515259	1.71423e-05	1.1099	10.2605	0	164	55.5956	1131.2	16.5806	4.19134	5.9	66.9	101	21.6	18.3	0	0	177	68	93	77	3.5	183	90	0.491803	0.0881913	1	1	1	1	0	1	1	1	0	1	0	0	29.8751	37.9	9.8	1324	20.1
1	1	LAD	0.00661469	9.48788e-05	0.00651981	0.00282285	0.000305665	2.84802e-05	0.992044	8.84503	0	117	95.1253	766.576	19.7804	6.7485	6.6	75.7	123	29.1	11.7	1	0	210	74	122	69	0.5	176	90	0.511364	0.0871863	1	1	1	1	0	1	0	0	0	1	0	1	23.3938	32.7	10.1	1183	21.2
	2	LCX	0.0072536	3.57868e-05	0.00721782	0.00366884	4.53448e-05	0	0.992044	8.84503	0	117	95.1253	766.576	19.7804	6.7485	6.6	75.7	123	29.1	11.7	1	0	210	74	122	69	0.5	176	90	0.511364	0.0871863	1	1	1	1	0	1	0	0	0	1	0	1	23.3938	32.7	10.1	1183	21.2
	3	RCA	0.00679886	0.00010936	0.00668949	0.00306109	0.000163204	5.60138e-05	0.992044	8.84503	0	117	95.1253	766.576	19.7804	6.7485	6.6	75.7	123	29.1	11.7	1	0	210	74	122	69	0.5	176	90	0.511364	0.0871863	1	1	1	1	0	1	0	0	0	1	0	1	23.3938	32.7	10.1	1183	21.2
1	1	LAD	0.0085397	7.15216e-06	0.00853254	0.0032276	0.000451863	2.32445e-05	1.09905	3.5074	0	203	86.6755	756.049	10.1311	4.28209	6.7	70.5	106	26.3	15.7	0	0	191	76	102	64	1	192	95	0.494792	0.0950355	1	1	1	1	0	1	0	0	0	0	0	0	23.0065	44.1	9.2	1232	21
	2	LCX	0.00913769	6.249e-05	0.0090752	0.00319367	0.000423442	9.28069e-06	1.09905	3.5074	0	203	86.6755	756.049	10.1311	4.28209	6.7	70.5	106	26.3	15.7	0	0	191	76	102	64	1	192	95	0.494792	0.0950355	1	1	1	1	0	1	0	0	0	0	0	0	23.0065	44.1	9.2	1232	21
	3	RCA	0.0132134	2.31478e-05	0.0131902	0.00518273	0.000828894	2.65429e-05	1.09905	3.5074	0	203	86.6755	756.049	10.1311	4.28209	6.7	70.5	106	26.3	15.7	0	0	191	76	102	64	1	192	95	0.494792	0.0950355	1	1	1	1	0	1	0	0	0	0	0	0	23.0065	44.1	9.2	1232	21
1	1	LAD	0.00800984	0.00119301	0.00681683	0.00274561	0.000468924	1.43627e-05	0.901073	4.97752	0	113	85.6209	803.9	41.6223	12.6109	4.3	45.7	141	76	22.2	465	6.14204	218	39	114	323	0.2	139	127	0.913669	0.0940919	2	2			0	1	0	0	1	0	0	0	29.3492	30.1	9	1611	19.6
	2	LCX	0.00778631	1.51973e-05	0.00777112	0.00337972	0.000451417	1.71674e-05	0.901073	4.97752	0	113	85.6209	803.9	41.6223	12.6109	4.3	45.7	141	76	22.2	465	6.14204	218	39	114	323	0.2	139	127	0.913669	0.0940919	2	2			0	1	0	0	1	0	0	0	29.3492	30.1	9	1611	19.6
	3	RCA	0.0111885	0.000470484	0.010718	0.00524702	0.000661609	3.46532e-05	0.901073	4.97752	0	113	85.6209	803.9	41.6223	12.6109	4.3	45.7	141	76	22.2	465	6.14204	218	39	114	323	0.2	139	127	0.913669	0.0940919	2	2			0	1	0	0	1	0	0	0	29.3492	30.1	9	1611	19.6
1	1	LAD	0.0158805	9.51604e-05	0.0157853	0.00752065	0.00131273	9.14432e-05	0.896372	3.12286	0	118	55.364	1096.75	8.75108	3.07518	3.8	44.8	77	19.1	13.7	88	4.47734	127	49	59	98	4.6	160	71	0.44375	0.0848214	2	2			0	1	0	0	0	1	0	0	42.7673	35.8	8.6	999	19.6
	2	LCX	0.0185812	5.73474e-05	0.0185239	0.00845588	0.00169426	0.000117562	0.896372	3.12286	0	118	55.364	1096.75	8.75108	3.07518	3.8	44.8	77	19.1	13.7	88	4.47734	127	49	59	98	4.6	160	71	0.44375	0.0848214	2	2			0	1	0	0	0	1	0	0	42.7673	35.8	8.6	999	19.6
	3	RCA	0.0166983	0	0.0166983	0.00600068	0.00234299	0.000291492	0.896372	3.12286	0	118	55.364	1096.75	8.75108	3.07518	3.8	44.8	77	19.1	13.7	88	4.47734	127	49	59	98	4.6	160	71	0.44375	0.0848214	2	2			0	1	0	0	0	1	0	0	42.7673	35.8	8.6	999	19.6
1	1	LAD	0.0130138	0.0010115	0.0120023	0.00571781	0.000849469	7.3767e-05	1.1412	3.75326			61.4516	2757.18	14.5305	7.6271	6.4	71.7	93	23.2	15.8	618	6.42649	174	68	83	116	13.7	196	76	0.387755	0.0892608	1	1	1	1	0	1	0	0	0	0	0	0	47.6533	38.5	9.9	955	20.1
	2	LCX	0.0143085	0.00021416	0.0140944	0.00592591	0.001391	0.000108471	1.1412	3.75326			61.4516	2757.18	14.5305	7.6271	6.4	71.7	93	23.2	15.8	618	6.42649	174	68	83	116	13.7	196	76	0.387755	0.0892608	1	1	1	1	0	1	0	0	0	0	0	0	47.6533	38.5	9.9	955	20.1
	3	RCA	0.0141643	0.00089861	0.0132657	0.0060898	0.000984528	4.48267e-05	1.1412	3.75326			61.4516	2757.18	14.5305	7.6271	6.4	71.7	93	23.2	15.8	618	6.42649	174	68	83	116	13.7	196	76	0.387755	0.0892608	1	1	1	1	0	1	0	0	0	0	0	0	47.6533	38.5	9.9	955	20.1
1	1	LAD	0.00683647	7.71617e-06	0.00682876	0.00257878	0.000374333	4.55056e-05	1.1066	2.51298	1.52667	114	67.6514	1069.95	25.7914	6.18207	5.4	62.8	98	25.2	12.5	0	0	166	63	91	62	1.2	164	78	0.47561	0.0859873	1	1			0	1	0	0	1	0	0	0	22.0182	36.5	9.5	1233	20.8
	2	LCX	0.0082207	2.60457e-05	0.00819466	0.0032639	0.000450839	5.20915e-05	1.1066	2.51298	1.52667	114	67.6514	1069.95	25.7914	6.18207	5.4	62.8	98	25.2	12.5	0	0	166	63	91	62	1.2	164	78	0.47561	0.0859873	1	1			0	1	0	0	1	0	0	0	22.0182	36.5	9.5	1233	20.8
	3	RCA	0.00794631	2.47162e-05	0.00792159	0.00277392	0.000256193	1.18828e-05	1.1066	2.51298	1.52667	114	67.6514	1069.95	25.7914	6.18207	5.4	62.8	98	25.2	12.5	0	0	166	63	91	62	1.2	164	78	0.47561	0.0859873	1	1			0	1	0	0	1	0	0	0	22.0182	36.5	9.5	1233	20.8
1	1	LAD	0.0132676	0.000711744	0.0125559	0.00616942	0.00103834	6.85817e-05	1.11833	3.96297	0	292	128.49	726.632	23.5641	8.3962	5.6	53.8	203	70.4	23.3	383	5.94803	266	47	188	156	3.2	151	171	1.13245	0.104089	1	1			0	1	1	1	0	0	1	0	31.8878	29.6	8.5	2889	20.5
	2	LCX	0.0136702	0.000473698	0.0131965	0.00597747	0.00159803	0.000323229	1.11833	3.96297	0	292	128.49	726.632	23.5641	8.3962	5.6	53.8	203	70.4	23.3	383	5.94803	266	47	188	156	3.2	151	171	1.13245	0.104089	1	1			0	1	1	1	0	0	1	0	31.8878	29.6	8.5	2889	20.5
	3	RCA	0.0195753	0.00078143	0.0187939	0.00859281	0.00299998	0.0010351	1.11833	3.96297	0	292	128.49	726.632	23.5641	8.3962	5.6	53.8	203	70.4	23.3	383	5.94803	266	47	188	156	3.2	151	171	1.13245	0.104089	1	1			0	1	1	1	0	0	1	0	31.8878	29.6	8.5	2889	20.5
1	1	LAD	0.00855479	0.000124751	0.00843004	0.00354532	0.000536228	3.0457e-05	0.99502	3.84859	5.33	208	111.847	647.647	6.85721	5.16235	4.1	44.9	170	64.6	16.5	52	3.95124	231	39	151	205	0.6	126	126	1	0.091314	2	2			0	1	0	0	1	1	0	0	27.9529	28.1	8.6	1499	20.8
	2	LCX	0.0111753	8.77901e-05	0.0110875	0.00550033	0.000304663	1.8096e-05	0.99502	3.84859	5.33	208	111.847	647.647	6.85721	5.16235	4.1	44.9	170	64.6	16.5	52	3.95124	231	39	151	205	0.6	126	126	1	0.091314	2	2			0	1	0	0	1	1	0	0	27.9529	28.1	8.6	1499	20.8
	3	RCA	0.00909651	2.85735e-05	0.00906793	0.00368122	0.000457176	1.14294e-05	0.99502	3.84859	5.33	208	111.847	647.647	6.85721	5.16235	4.1	44.9	170	64.6	16.5	52	3.95124	231	39	151	205	0.6	126	126	1	0.091314	2	2			0	1	0	0	1	1	0	0	27.9529	28.1	8.6	1499	20.8
1	1	LAD	0.00602331	7.46453e-05	0.00594866	0.00246071	0.00013462	8.62952e-07	1.00454	1.75682	0	316	89.5424	658.705	16.1876	8.47773	5.7	61.3	109	42.5	24.6	4	1.38629	184	54	76	270	0.7	187	92	0.491979	0.0929853	1	1			0	1	0	0	0	1	0	0	22.897	0.1	9.6	1591	19.7
	2	LCX							1.00454	1.75682	0	316	89.5424	658.705	16.1876	8.47773	5.7	61.3	109	42.5	24.6	4	1.38629	184	54	76	270	0.7	187	92	0.491979	0.0929853	1	1			0	1	0	0	0	1	0	0	22.897	0.1	9.6	1591	19.7
	3	RCA	0.0063861	6.75216e-05	0.00631858	0.00288322	0.000128143	3.94287e-06	1.00454	1.75682	0	316	89.5424	658.705	16.1876	8.47773	5.7	61.3	109	42.5	24.6	4	1.38629	184	54	76	270	0.7	187	92	0.491979	0.0929853	1	1			0	1	0	0	0	1	0	0	22.897	0.1	9.6	1591	19.7
1	1	LAD	0.0089885	1.06651e-05	0.00897783	0.00397258	0.000488403	1.78238e-05	1.01723	2.10548	0.0733333	1588	85.234	896.45	4.78511	3.78733	4.9	55.1	143	31.2	17.2	0	0	203	52	122	151	0.9	167	100	0.598802	0.0889292	1	1			0	1	1	1	1	0	1	1	27.318	36.8	9.2	1644	21
	2	LCX	0.0128515	1.81772e-05	0.0128333	0.00658348	0.000746287	6.91244e-05	1.01723	2.10548	0.0733333	1588	85.234	896.45	4.78511	3.78733	4.9	55.1	143	31.2	17.2	0	0	203	52	122	151	0.9	167	100	0.598802	0.0889292	1	1			0	1	1	1	1	0	1	1	27.318	36.8	9.2	1644	21
	3	RCA							1.01723	2.10548	0.0733333	1588	85.234	896.45	4.78511	3.78733	4.9	55.1	143	31.2	17.2	0	0	203	52	122	151	0.9	167	100	0.598802	0.0889292	1	1			0	1	1	1	1	0	1	1	27.318	36.8	9.2	1644	21
1	1	LAD	0.0136917	2.01824e-06	0.0136896	0.00621304	0.000627337	3.83466e-05	0.877852	2.74366	0	322	94.0853	771.653	3.23336	2.85266	4.3	50.6	173	36.7	18.1	0	0	223	46	159	87	1.8	147	119	0.809524	0.0849802	2	2			0	0	0	0	0	0	0	0	40.2301	28.5	8.5	1722	20.8
	2	LCX	0.0186699	1.05265e-05	0.0186594	0.00811064	0.00203775	0.000303514	0.877852	2.74366	0	322	94.0853	771.653	3.23336	2.85266	4.3	50.6	173	36.7	18.1	0	0	223	46	159	87	1.8	147	119	0.809524	0.0849802	2	2			0	0	0	0	0	0	0	0	40.2301	28.5	8.5	1722	20.8
	3	RCA	0.017857	7.38417e-06	0.0178496	0.00916933	0.000521507	2.76906e-06	0.877852	2.74366	0	322	94.0853	771.653	3.23336	2.85266	4.3	50.6	173	36.7	18.1	0	0	223	46	159	87	1.8	147	119	0.809524	0.0849802	2	2			0	0	0	0	0	0	0	0	40.2301	28.5	8.5	1722	20.8
1	1	LAD	0.0107754	0.000162886	0.0106125	0.00489894	0.000725907	0.00010378	0.992666	0.923772	0	192	78.8404	442.286	24.9339	14.9937	4	44	96	38.5	15.5	90	4.49981	173	42	65	327	1.4	146	93	0.636986	0.0909091	2	2			0	1	1	0	0	1	0	0	32.9107	31.5	8.7	1108	19.5
	2	LCX	0.0151319	6.28764e-05	0.015069	0.00639738	0.00200364	0.000410499	0.992666	0.923772	0	192	78.8404	442.286	24.9339	14.9937	4	44	96	38.5	15.5	90	4.49981	173	42	65	327	1.4	146	93	0.636986	0.0909091	2	2			0	1	1	0	0	1	0	0	32.9107	31.5	8.7	1108	19.5
	3	RCA	0.0135233	7.43302e-05	0.013449	0.00541317	0.0014857	0.000101957	0.992666	0.923772	0	192	78.8404	442.286	24.9339	14.9937	4	44	96	38.5	15.5	90	4.49981	173	42	65	327	1.4	146	93	0.636986	0.0909091	2	2			0	1	1	0	0	1	0	0	32.9107	31.5	8.7	1108	19.5
1	1	LAD	0.0062283	6.18628e-06	0.00622211	0.00245492	0.000348723	3.62012e-05	0.957022	1.53673	0	169	66.6456	1255.83	8.18086	4.89346	4.9	57.2	79	25.8	14	15	2.70805	153	59	73	108	7	153	75	0.490196	0.0856643	1	1			0	1	0	0	1	1	0	0	27.4678	32.6	9.6	884	20.6
	2	LCX	0.00754789	1.13989e-05	0.00753649	0.00312734	0.000257315	1.04442e-05	0.957022	1.53673	0	169	66.6456	1255.83	8.18086	4.89346	4.9	57.2	79	25.8	14	15	2.70805	153	59	73	108	7	153	75	0.490196	0.0856643	1	1			0	1	0	0	1	1	0	0	27.4678	32.6	9.6	884	20.6
	3	RCA	0.0081141	6.97807e-05	0.00804432	0.00354266	0.000287655	3.04719e-06	0.957022	1.53673	0	169	66.6456	1255.83	8.18086	4.89346	4.9	57.2	79	25.8	14	15	2.70805	153	59	73	108	7	153	75	0.490196	0.0856643	1	1			0	1	0	0	1	1	0	0	27.4678	32.6	9.6	884	20.6
1	1	LAD	0.00801939	0.000380641	0.00763875	0.00333419	0.000264471	2.16805e-05	1.10001	1.05949	0	214	71.6223	1581.25	11.6819	7.29655	6.5	69.9	112	33.4	18.9	240	5.48064	183	68	97	89	0.9	190	88	0.463158	0.09299	1	1	1	1	0	1	1	0	1	0	0	1	24.742	42.8	9.5	1434	20.4
	2	LCX	0.00712682	1.45746e-05	0.00711225	0.00302974	0.000259144	1.84849e-05	1.10001	1.05949	0	214	71.6223	1581.25	11.6819	7.29655	6.5	69.9	112	33.4	18.9	240	5.48064	183	68	97	89	0.9	190	88	0.463158	0.09299	1	1	1	1	0	1	1	0	1	0	0	1	24.742	42.8	9.5	1434	20.4
	3	RCA	0.00938937	0.000134902	0.00925447	0.00423085	0.000294256	4.94547e-06	1.10001	1.05949	0	214	71.6223	1581.25	11.6819	7.29655	6.5	69.9	112	33.4	18.9	240	5.48064	183	68	97	89	0.9	190	88	0.463158	0.09299	1	1	1	1	0	1	1	0	1	0	0	1	24.742	42.8	9.5	1434	20.4
1	1	LAD	0.0059294	2.09812e-05	0.00590842	0.00246934	0.000157958	5.39516e-06	1.13436	2.00988	0	167	56.6673	838.791	10.2615	8.09307	5.3	56.9	81	30.3	12.6	0	0	158	58	69	149	0.5	173	75	0.433526	0.0931459	1	1			0	1	0	0	0	0	1	0	25.1089	40.7	9.1	1090	19.8
	2	LCX	0.00579276	3.51821e-05	0.00575758	0.00218851	0.000150152	3.76951e-06	1.13436	2.00988	0	167	56.6673	838.791	10.2615	8.09307	5.3	56.9	81	30.3	12.6	0	0	158	58	69	149	0.5	173	75	0.433526	0.0931459	1	1			0	1	0	0	0	0	1	0	25.1089	40.7	9.1	1090	19.8
	3	RCA	0.00743502	2.00856e-05	0.00741494	0.00325122	0.00020297	4.75711e-06	1.13436	2.00988	0	167	56.6673	838.791	10.2615	8.09307	5.3	56.9	81	30.3	12.6	0	0	158	58	69	149	0.5	173	75	0.433526	0.0931459	1	1			0	1	0	0	0	0	1	0	25.1089	40.7	9.1	1090	19.8
1	1	LAD	0.0142877	6.50875e-07	0.014287	0.00696993	0.00108794	5.207e-05	1.06095	3.4954	0	162	62.0267	728.212	7.29832	4.36688	4.4	52.1	87	23.5	10.9	0	0	162	54	91	83	0.9	153	77	0.503268	0.084453	2	2			0	0	0	0	0	0	0	0	38.8228	33	8.8	970	20.6
	2	LCX	0.0146732	4.65639e-05	0.0146267	0.00765769	0.000897058	2.57893e-05	1.06095	3.4954	0	162	62.0267	728.212	7.29832	4.36688	4.4	52.1	87	23.5	10.9	0	0	162	54	91	83	0.9	153	77	0.503268	0.084453	2	2			0	0	0	0	0	0	0	0	38.8228	33	8.8	970	20.6
	3	RCA							1.06095	3.4954	0	162	62.0267	728.212	7.29832	4.36688	4.4	52.1	87	23.5	10.9	0	0	162	54	91	83	0.9	153	77	0.503268	0.084453	2	2			0	0	0	0	0	0	0	0	38.8228	33	8.8	970	20.6
1	1	LAD	0.0121362	1.76769e-05	0.0121186	0.00502981	0.00118972	0.000765904	0.830232	1.71822	0	187	88.5816	516.532	18.8615	8.41819	4.2	47.7	148	51.9	14.7	19	2.94444	201	43	125	166	3.6	131	110	0.839695	0.0880503	2	2			0	1	0	1	0	1	0	0	27.255	30	8.7	1437	20.2
	2	LCX	0.0139235	1.3561e-05	0.0139099	0.00655735	0.00130556	0.000103492	0.830232	1.71822	0	187	88.5816	516.532	18.8615	8.41819	4.2	47.7	148	51.9	14.7	19	2.94444	201	43	125	166	3.6	131	110	0.839695	0.0880503	2	2			0	1	0	1	0	1	0	0	27.255	30	8.7	1437	20.2
	3	RCA	0.0135233	0	0.0135233	0.00578151	0.0012569	5.75054e-05	0.830232	1.71822	0	187	88.5816	516.532	18.8615	8.41819	4.2	47.7	148	51.9	14.7	19	2.94444	201	43	125	166	3.6	131	110	0.839695	0.0880503	2	2			0	1	0	1	0	1	0	0	27.255	30	8.7	1437	20.2
1	1	LAD	0.0090629	2.68121e-05	0.00903608	0.00399647	0.000356637	2.20373e-05	1.25951	2.38838	16.2833	127	73.6651	1099.44	25.3274	11.4348	8	89.1	88	23	15.2	0	0	186	84	71	153	3.2	250	73	0	0.0897868	1	1	1	1	0	1	1	0	1	0	0	0	31.8212	54.2	9.4	1081	20.6
	2	LCX	0.00896508	2.21799e-05	0.0089429	0.00413079	0.000505341	1.3188e-05	1.25951	2.38838	16.2833	127	73.6651	1099.44	25.3274	11.4348	8	89.1	88	23	15.2	0	0	186	84	71	153	3.2	250	73	0	0.0897868	1	1	1	1	0	1	1	0	1	0	0	0	31.8212	54.2	9.4	1081	20.6
	3	RCA	0.010139	7.75019e-05	0.0100615	0.00486661	0.000400469	2.54104e-06	1.25951	2.38838	16.2833	127	73.6651	1099.44	25.3274	11.4348	8	89.1	88	23	15.2	0	0	186	84	71	153	3.2	250	73	0	0.0897868	1	1	1	1	0	1	1	0	1	0	0	0	31.8212	54.2	9.4	1081	20.6
1	1	LAD	0.0103688	0.00103257	0.00933622	0.00434679	0.000814932	0.000196211	1.05166	2.53408	0	229	53.5434	1236.09	13.1689	4.54161	9.3	106.2	101	23.1	14.8	460	6.13123	198	104	83	56	1.8	222	72	0.324324	0.0875706	1	1	1	1	0	1	0	0	0	0	1	0	23.0065	38	10.5	869	21.2
	2	LCX	0.00899778	0.000630578	0.0083672	0.00422833	0.000214799	2.05099e-05	1.05166	2.53408	0	229	53.5434	1236.09	13.1689	4.54161	9.3	106.2	101	23.1	14.8	460	6.13123	198	104	83	56	1.8	222	72	0.324324	0.0875706	1	1	1	1	0	1	0	0	0	0	1	0	23.0065	38	10.5	869	21.2
	3	RCA	0.0105286	0.000529948	0.00999866	0.00485454	0.000341362	7.64578e-06	1.05166	2.53408	0	229	53.5434	1236.09	13.1689	4.54161	9.3	106.2	101	23.1	14.8	460	6.13123	198	104	83	56	1.8	222	72	0.324324	0.0875706	1	1	1	1	0	1	0	0	0	0	1	0	23.0065	38	10.5	869	21.2
1	1	LAD	0.00768355	8.7478e-06	0.0076748	0.00350913	0.000318263	2.95882e-05	0.916049	3.24198	0	127	50.5284	984.123	18.7871	6.33611	5.5	62.9	102	35.2	15.7	0	0	173	65	97	57	1.1	168	85	0.505952	0.0874404	1	1			0	1	0	0	0	0	0	0	33.7035	39.4	9.4	1429	20.4
	2	LCX	0.00938165	1.05472e-05	0.0093711	0.00436916	0.000394934	1.3477e-05	0.916049	3.24198	0	127	50.5284	984.123	18.7871	6.33611	5.5	62.9	102	35.2	15.7	0	0	173	65	97	57	1.1	168	85	0.505952	0.0874404	1	1			0	1	0	0	0	0	0	0	33.7035	39.4	9.4	1429	20.4
	3	RCA	0.00982329	7.37919e-05	0.0097495	0.00454695	0.00050972	6.78217e-05	0.916049	3.24198	0	127	50.5284	984.123	18.7871	6.33611	5.5	62.9	102	35.2	15.7	0	0	173	65	97	57	1.1	168	85	0.505952	0.0874404	1	1			0	1	0	0	0	0	0	0	33.7035	39.4	9.4	1429	20.4
1	1	LAD	0.00432008	6.5847e-05	0.00425423	0.00147223	9.63644e-05	3.28648e-06	1.09324	3.40628	0	126	105.768	978.594	16.9089	7.79067	9.4	0.4	135	35.2	16.2	0	0	238	101	125	60	0.6	221	107	0.484163	0	1	1	1	1	0	1	0	0	0	0	0	0	22.5462	42.4	10.1	1228	21.1
	2	LCX	0.00486356	4.91953e-05	0.00481437	0.0018693	7.62696e-05	2.02974e-05	1.09324	3.40628	0	126	105.768	978.594	16.9089	7.79067	9.4	0.4	135	35.2	16.2	0	0	238	101	125	60	0.6	221	107	0.484163	0	1	1	1	1	0	1	0	0	0	0	0	0	22.5462	42.4	10.1	1228	21.1
	3	RCA	0.00386453	5.29327e-05	0.0038116	0.00103357	1.95741e-05	1.65415e-06	1.09324	3.40628	0	126	105.768	978.594	16.9089	7.79067	9.4	0.4	135	35.2	16.2	0	0	238	101	125	60	0.6	221	107	0.484163	0	1	1	1	1	0	1	0	0	0	0	0	0	22.5462	42.4	10.1	1228	21.1
1	1	LAD	0.00841361	0.00103044	0.00738318	0.00330756	0.000404983	2.84476e-05	1.08744	3.96591	19.6133	309	104.123	854.588	20.8649	7.8257	5.3	62.7	115	26.6	14.2	609	6.41182	180	57	101	107	0.6	151	90	0.596026	0.0845295	1	1			0	1	0	0	0	1	0	0	28.3064	30.2	9.6	1170	21
	2	LCX	0.00816888	0.000193942	0.00797494	0.00374055	0.000285628	7.89585e-06	1.08744	3.96591	19.6133	309	104.123	854.588	20.8649	7.8257	5.3	62.7	115	26.6	14.2	609	6.41182	180	57	101	107	0.6	151	90	0.596026	0.0845295	1	1			0	1	0	0	0	1	0	0	28.3064	30.2	9.6	1170	21
	3	RCA	0.00889373	0.000534109	0.00835963	0.00360516	0.000492072	1.75973e-05	1.08744	3.96591	19.6133	309	104.123	854.588	20.8649	7.8257	5.3	62.7	115	26.6	14.2	609	6.41182	180	57	101	107	0.6	151	90	0.596026	0.0845295	1	1			0	1	0	0	0	1	0	0	28.3064	30.2	9.6	1170	21
1	1	LAD	0.0168226	0.000993098	0.0158295	0.00774038	0.00143591	0.000121157	1.02921	1.56265	0	359	68.6708	769.284	23.1796	12.7755	3.2	39.7	79	44.5	11.3	421	6.04263	142	35	55	259	1	131	76	0.580153	0.0806045	2	2	0	0	0	1	0	0	1	1	0	0	35.3511	32.9	9.4	645	19.6
	2	LCX	0.0178648	0.00274227	0.0151225	0.00689099	0.00142611	7.47769e-05	1.02921	1.56265	0	359	68.6708	769.284	23.1796	12.7755	3.2	39.7	79	44.5	11.3	421	6.04263	142	35	55	259	1	131	76	0.580153	0.0806045	2	2	0	0	0	1	0	0	1	1	0	0	35.3511	32.9	9.4	645	19.6
	3	RCA	0.0227383	7.41615e-05	0.0226642	0.0121745	0.000585275	0	1.02921	1.56265	0	359	68.6708	769.284	23.1796	12.7755	3.2	39.7	79	44.5	11.3	421	6.04263	142	35	55	259	1	131	76	0.580153	0.0806045	2	2	0	0	0	1	0	0	1	1	0	0	35.3511	32.9	9.4	645	19.6
1	1	LAD	0.0145045	0.0015183	0.0129862	0.00525881	0.00132987	0.000163938	1.06605	1.10708	0	149	75.0618	522.061	11.1018	6.22864	4	47.4	86	33.8	13.9	620	6.42972	149	48	72	148	1.1	148	80	0.540541	0.0843882	2	2			0	1	1	0	0	1	0	0	39.6619	37	8.7	1028	20.1
	2	LCX	0.016184	0.000358451	0.0158256	0.0071914	0.00148733	0.000125844	1.06605	1.10708	0	149	75.0618	522.061	11.1018	6.22864	4	47.4	86	33.8	13.9	620	6.42972	149	48	72	148	1.1	148	80	0.540541	0.0843882	2	2			0	1	1	0	0	1	0	0	39.6619	37	8.7	1028	20.1
	3	RCA	0.019923	0.00120903	0.0187139	0.00713215	0.0028719	0.000719036	1.06605	1.10708	0	149	75.0618	522.061	11.1018	6.22864	4	47.4	86	33.8	13.9	620	6.42972	149	48	72	148	1.1	148	80	0.540541	0.0843882	2	2			0	1	1	0	0	1	0	0	39.6619	37	8.7	1028	20.1
1	1	LAD	0.00920479	0.000831778	0.00837302	0.00351139	0.000589816	1.5357e-05	1.1064	1.81493	0	111	99.4089	755.856	42.9434	11.7712	4.1	44	116	55.1	16.4	376	5.92959	179	40	80	292	1	146	108	0.739726	0.0931818	2	2			0	1	1	0	0	1	0	1	28.3476	33.9	8.4	1573	19.6
	2	LCX	0.0105156	0.000958013	0.00955754	0.00426266	0.000668993	2.13703e-05	1.1064	1.81493	0	111	99.4089	755.856	42.9434	11.7712	4.1	44	116	55.1	16.4	376	5.92959	179	40	80	292	1	146	108	0.739726	0.0931818	2	2			0	1	1	0	0	1	0	1	28.3476	33.9	8.4	1573	19.6
	3	RCA	0.0102189	0.00073253	0.00948633	0.00391516	0.000616173	8.12764e-05	1.1064	1.81493	0	111	99.4089	755.856	42.9434	11.7712	4.1	44	116	55.1	16.4	376	5.92959	179	40	80	292	1	146	108	0.739726	0.0931818	2	2			0	1	1	0	0	1	0	1	28.3476	33.9	8.4	1573	19.6
1	1	LAD	0.00999233	1.9036e-05	0.0099733	0.00439787	0.000691049	4.84802e-05	1.03706	2.53992	0	182	65.1213	969.116	4.33698	3.64755	4.3	51.6	112	29	13.2	0	0	173	51	103	96	2.6	147	89	0.605442	0.0833333	2	2			0	1	1	1	1	1	0	0	34.5081	33	9	1225	20.5
	2	LCX	0.0113563	3.75432e-05	0.0113188	0.0048261	0.000774367	3.18712e-05	1.03706	2.53992	0	182	65.1213	969.116	4.33698	3.64755	4.3	51.6	112	29	13.2	0	0	173	51	103	96	2.6	147	89	0.605442	0.0833333	2	2			0	1	1	1	1	1	0	0	34.5081	33	9	1225	20.5
	3	RCA	0.0135079	7.94663e-06	0.0135	0.00627856	0.00114576	4.1178e-05	1.03706	2.53992	0	182	65.1213	969.116	4.33698	3.64755	4.3	51.6	112	29	13.2	0	0	173	51	103	96	2.6	147	89	0.605442	0.0833333	2	2			0	1	1	1	1	1	0	0	34.5081	33	9	1225	20.5
1	1	LAD	0.0139656	0.00126472	0.0127009	0.00729223	0.000551411	8.38109e-05	0.873459	8.68857	0	200	50.8005	882.232	15.5408	4.34626	4.1	52.3	93	21.5	19.4	775	6.65286	155	52	89	10	1.2	141	75	0.531915	0.0783939	2	2			0	1	0	1	0	1	0	1	26.2708	31.1	9.4	1331	20.9
	2	LCX	0.0162586	0.000133202	0.0161254	0.00969194	0.000868758	6.91058e-05	0.873459	8.68857	0	200	50.8005	882.232	15.5408	4.34626	4.1	52.3	93	21.5	19.4	775	6.65286	155	52	89	10	1.2	141	75	0.531915	0.0783939	2	2			0	1	0	1	0	1	0	1	26.2708	31.1	9.4	1331	20.9
	3	RCA	0.0172013	0.00122933	0.0159719	0.00906654	0.000869736	2.87674e-05	0.873459	8.68857	0	200	50.8005	882.232	15.5408	4.34626	4.1	52.3	93	21.5	19.4	775	6.65286	155	52	89	10	1.2	141	75	0.531915	0.0783939	2	2			0	1	0	1	0	1	0	1	26.2708	31.1	9.4	1331	20.9
1	1	LAD	0.00790122	0	0.00790122	0.00307905	0.000539531	2.70611e-05	0.98259	5.61978	0	156	66.3441	864.066	6.83085	4.08338	3.8	42.1	150	51.7	14.6	45	3.80666	205	41	133	156	0.7	130	118	0.907692	0.0902613	2	2			0	1	0	1	0	0	0	0	25.4485	28.7	8.8	1712	19.9
	2	LCX	0.00850477	0.000340032	0.00816473	0.00372778	0.000255024	8.24321e-06	0.98259	5.61978	0	156	66.3441	864.066	6.83085	4.08338	3.8	42.1	150	51.7	14.6	45	3.80666	205	41	133	156	0.7	130	118	0.907692	0.0902613	2	2			0	1	0	1	0	0	0	0	25.4485	28.7	8.8	1712	19.9
	3	RCA	0.00805766	2.08521e-05	0.00803681	0.00285709	0.000419558	3.30757e-05	0.98259	5.61978	0	156	66.3441	864.066	6.83085	4.08338	3.8	42.1	150	51.7	14.6	45	3.80666	205	41	133	156	0.7	130	118	0.907692	0.0902613	2	2			0	1	0	1	0	0	0	0	25.4485	28.7	8.8	1712	19.9
	1	LAD	0.0130336	0.000926089	0.0121075	0.00495295	0.00117936	7.08873e-05	0.818688	4.97045	0.336667	286	52.263	892.5	16.1798	4.30158	3.1	39.3	81	27.4	15.5	416	6.03069	130	39	72	90	5.5	130	76	0.584615	0.0788804	2	2	0	0	0	1	0	1	1	0	1	0	28.9486	33	8.7	1181	19.8
	2	LCX	0.014982	0.00150262	0.0134793	0.0055127	0.00140379	0.000182042	0.818688	4.97045	0.336667	286	52.263	892.5	16.1798	4.30158	3.1	39.3	81	27.4	15.5	416	6.03069	130	39	72	90	5.5	130	76	0.584615	0.0788804	2	2	0	0	0	1	0	1	1	0	1	0	28.9486	33	8.7	1181	19.8
	3	RCA	0.0147401	0.000628513	0.0141116	0.00647836	0.000922889	5.85961e-05	0.818688	4.97045	0.336667	286	52.263	892.5	16.1798	4.30158	3.1	39.3	81	27.4	15.5	416	6.03069	130	39	72	90	5.5	130	76	0.584615	0.0788804	2	2	0	0	0	1	0	1	1	0	1	0	28.9486	33	8.7	1181	19.8
1	1	LAD	0.00895367	0.00154018	0.00741349	0.00330279	0.000503053	5.37594e-05	0.827542	5.35036	5.11	124	77.3293	647.647	22.721	6.19458	4.7	49.5	94	34.8	18.3	721	6.58064	163	54	81	136	3.1	156	86	0.551282	0.0949495	1	1			0	1	0	0	0	1	0	0	29.4078	35.5	9.3	1034	20.1
	2	LCX	0.00715969	0.000279961	0.00687973	0.00315361	0.000260253	3.13114e-05	0.827542	5.35036	5.11	124	77.3293	647.647	22.721	6.19458	4.7	49.5	94	34.8	18.3	721	6.58064	163	54	81	136	3.1	156	86	0.551282	0.0949495	1	1			0	1	0	0	0	1	0	0	29.4078	35.5	9.3	1034	20.1
	3	RCA	0.00966043	0.000984286	0.00867614	0.00412305	0.000499545	1.6181e-05	0.827542	5.35036	5.11	124	77.3293	647.647	22.721	6.19458	4.7	49.5	94	34.8	18.3	721	6.58064	163	54	81	136	3.1	156	86	0.551282	0.0949495	1	1			0	1	0	0	0	1	0	0	29.4078	35.5	9.3	1034	20.1
1	1	LAD	0.0100978	0.00209979	0.00799804	0.00386148	0.000278446	4.71708e-06	1.08283	3.31614	4.56667	212	32.9898	868.805	5.87079	3.64755	3.3	47.3	43	12.2	12.5	1185	7.0775	95	49	36	53	0.8	133	49	0.368421	0.0697674	2	2	0	0	0	1	0	0	1	1	0	0	23.7245	34.8	9.6	589	19.7
	2	LCX	0.0109643	0.00124076	0.00972356	0.00484393	0.000486043	4.37657e-06	1.08283	3.31614	4.56667	212	32.9898	868.805	5.87079	3.64755	3.3	47.3	43	12.2	12.5	1185	7.0775	95	49	36	53	0.8	133	49	0.368421	0.0697674	2	2	0	0	0	1	0	0	1	1	0	0	23.7245	34.8	9.6	589	19.7
	3	RCA	0.0143371	0.000723137	0.013614	0.0069514	0.00062058	2.47034e-05	1.08283	3.31614	4.56667	212	32.9898	868.805	5.87079	3.64755	3.3	47.3	43	12.2	12.5	1185	7.0775	95	49	36	53	0.8	133	49	0.368421	0.0697674	2	2	0	0	0	1	0	0	1	1	0	0	23.7245	34.8	9.6	589	19.7
1	1	LAD	0.0099993	0	0.0099993	0.00394662	0.000541223	4.35227e-05	1.17474	4.11037	0	171	54.0118	996.761	11.1625	6.43948	6.8	74.6	70	18.6	16.3	0	0	158	85	62	55	1.5	180	69	0.383333	0.0911528	1	1	1	1	0	1	0	0	1	1	0	0	25.1129	35.7	10.6	593	20.9
	2	LCX	0.0119636	1.3579e-05	0.01195	0.00539674	0.000973232	6.60091e-05	1.17474	4.11037	0	171	54.0118	996.761	11.1625	6.43948	6.8	74.6	70	18.6	16.3	0	0	158	85	62	55	1.5	180	69	0.383333	0.0911528	1	1	1	1	0	1	0	0	1	1	0	0	25.1129	35.7	10.6	593	20.9
	3	RCA	0.0111856	1.01221e-05	0.0111755	0.0041749	0.000661619	1.84039e-05	1.17474	4.11037	0	171	54.0118	996.761	11.1625	6.43948	6.8	74.6	70	18.6	16.3	0	0	158	85	62	55	1.5	180	69	0.383333	0.0911528	1	1	1	1	0	1	0	0	1	1	0	0	25.1129	35.7	10.6	593	20.9
1	1	LAD	0.0107774	1.84676e-05	0.010759	0.00527314	0.000530393	1.96464e-05	1.03549	4.04951	0	129	72.0334	1052.84	22.2535	5.95545	3.8	44.3	95	32.1	12.8	60	4.09434	153	44	87	109	2	135	81	0.6	0.0857788	2	2			0	1	0	1	0	1	0	0	38.342	31.9	8.8	1180	20.1
	2	LCX							1.03549	4.04951	0	129	72.0334	1052.84	22.2535	5.95545	3.8	44.3	95	32.1	12.8	60	4.09434	153	44	87	109	2	135	81	0.6	0.0857788	2	2			0	1	0	1	0	1	0	0	38.342	31.9	8.8	1180	20.1
	3	RCA	0.01211	3.65137e-05	0.0120735	0.00545833	0.000874504	4.17299e-05	1.03549	4.04951	0	129	72.0334	1052.84	22.2535	5.95545	3.8	44.3	95	32.1	12.8	60	4.09434	153	44	87	109	2	135	81	0.6	0.0857788	2	2			0	1	0	1	0	1	0	0	38.342	31.9	8.8	1180	20.1
1	1	LAD	0.00722063	0.000125144	0.00709548	0.00291863	0.00045512	7.468e-05	1.02075	4.44344	0	153	53.1895	2889.24	7.14289	3.0522	7.3	73.5	114	25.5	14.6	33	3.49651	193	80	103	49	2.1	181	92	0.508287	0.0993197	1	1	1	1	0	1	0	0	1	0	0	0	33.7259	35.2	10.5	837	21
	2	LCX	0.00922807	9.8094e-06	0.00921826	0.00382654	0.000714921	6.57562e-05	1.02075	4.44344	0	153	53.1895	2889.24	7.14289	3.0522	7.3	73.5	114	25.5	14.6	33	3.49651	193	80	103	49	2.1	181	92	0.508287	0.0993197	1	1	1	1	0	1	0	0	1	0	0	0	33.7259	35.2	10.5	837	21
	3	RCA	0.0126934	1.9067e-05	0.0126744	0.00623226	0.000624973	5.61417e-05	1.02075	4.44344	0	153	53.1895	2889.24	7.14289	3.0522	7.3	73.5	114	25.5	14.6	33	3.49651	193	80	103	49	2.1	181	92	0.508287	0.0993197	1	1	1	1	0	1	0	0	1	0	0	0	33.7259	35.2	10.5	837	21
1	1	LAD	0.00677932	3.87542e-05	0.00674057	0.00290172	0.00041138	1.9887e-05	1.11939	5.50963	8.34667	247	116.379	907.508	20.2987	7.70923	5.9	60.8	170	44.5	12.5	88	4.47734	244	62	167	79	1.7	165	119	0.721212	0.0970395	1	1	1	1	0	1	0	0	0	1	0	0	25.4457	38.5	9	1573	21
	2	LCX	0.00717544	1.65232e-05	0.00715892	0.00327366	0.000274957	2.0654e-06	1.11939	5.50963	8.34667	247	116.379	907.508	20.2987	7.70923	5.9	60.8	170	44.5	12.5	88	4.47734	244	62	167	79	1.7	165	119	0.721212	0.0970395	1	1	1	1	0	1	0	0	0	1	0	0	25.4457	38.5	9	1573	21
	3	RCA	0.00903156	0.000138142	0.00889342	0.00333954	0.000788017	8.43616e-05	1.11939	5.50963	8.34667	247	116.379	907.508	20.2987	7.70923	5.9	60.8	170	44.5	12.5	88	4.47734	244	62	167	79	1.7	165	119	0.721212	0.0970395	1	1	1	1	0	1	0	0	0	1	0	0	25.4457	38.5	9	1573	21
1	1	LAD	0.00788473	2.24095e-05	0.00786232	0.00330031	0.000491554	2.32826e-05	1.14415	4.67544	0		54.8928	1003.87	20.1387	9.10089	5.3	58.6	63	26.4	14.4	1	0	147	58	41	243	2.5	182	63	0.346154	0.0904437	1	1			0	1	0	1	0	1	0	0	31.8999	41.1	9.1	744	19.7
	2	LCX	0.00860932	4.51215e-05	0.0085642	0.00379021	0.000278365	4.16507e-06	1.14415	4.67544	0		54.8928	1003.87	20.1387	9.10089	5.3	58.6	63	26.4	14.4	1	0	147	58	41	243	2.5	182	63	0.346154	0.0904437	1	1			0	1	0	1	0	1	0	0	31.8999	41.1	9.1	744	19.7
	3	RCA	0.00968045	3.99153e-07	0.00968005	0.00392806	0.000729252	4.07136e-05	1.14415	4.67544	0		54.8928	1003.87	20.1387	9.10089	5.3	58.6	63	26.4	14.4	1	0	147	58	41	243	2.5	182	63	0.346154	0.0904437	1	1			0	1	0	1	0	1	0	0	31.8999	41.1	9.1	744	19.7
1	1	LAD	0.00561364	6.39463e-05	0.00554969	0.00181312	0.000237914	9.38252e-05	1.22893	2.55758	0.383333	388	81.7551	1996.71	27.191	11.659	5.8	66.2	98	41.5	20	0	0	178	60	77	206	1.8	193	87	0.450777	0.0876133	1	1	1	1	0	1	0	0	0	1	0	1	17.5737	45.5	9.3	1272	20.3
	2	LAD	0.00706464	6.33416e-05	0.0070013	0.00243879	0.000351858	3.93687e-05	1.22893	2.55758	0.383333	388	81.7551	1996.71	27.191	11.659	5.8	66.2	98	41.5	20	0	0	178	60	77	206	1.8	193	87	0.450777	0.0876133	1	1	1	1	0	1	0	0	0	1	0	1	17.5737	45.5	9.3	1272	20.3
	3	RCA							1.22893	2.55758	0.383333	388	81.7551	1996.71	27.191	11.659	5.8	66.2	98	41.5	20	0	0	178	60	77	206	1.8	193	87	0.450777	0.0876133	1	1	1	1	0	1	0	0	0	1	0	1	17.5737	45.5	9.3	1272	20.3
1	1	LAD	0.0148307	0.000822583	0.0140081	0.00678687	0.000755779	1.33609e-05	1.17003	6.09263	1.84667	252	73.2436	604.995	23.2697	9.06353	5.2	57.7	88	27.9	11.1	168	5.12396	157	60	71	132	0.2	160	78	0.4875	0.0901213	1	1			0	1	0	0	0	1	0	0	22.9689	40.7	9.2	638	21.5
	2	LCX	0.0138239	4.18141e-05	0.0137821	0.00646784	0.00107738	4.98211e-05	1.17003	6.09263	1.84667	252	73.2436	604.995	23.2697	9.06353	5.2	57.7	88	27.9	11.1	168	5.12396	157	60	71	132	0.2	160	78	0.4875	0.0901213	1	1			0	1	0	0	0	1	0	0	22.9689	40.7	9.2	638	21.5
	3	RCA	0.0178476	0.000405779	0.0174418	0.00824656	0.00166074	0.00014669	1.17003	6.09263	1.84667	252	73.2436	604.995	23.2697	9.06353	5.2	57.7	88	27.9	11.1	168	5.12396	157	60	71	132	0.2	160	78	0.4875	0.0901213	1	1			0	1	0	0	0	1	0	0	22.9689	40.7	9.2	638	21.5
1	1	LAD	0.00688719	0.000164349	0.00672284	0.00304752	0.000168914	2.0348e-05	1.08964	6.73125	0	264	87.61	495.206	12.5955	8.35404	3.8	44	102	31	15.1	1	0	162	44	89	145	0.5	141	86	0.609929	0.0863636	2	2			0	1	1	0	1	1	0	0	28.2516	32.6	8.8	1282	20.2
	2	LCX	0.00615833	0.000147193	0.00601114	0.00221675	0.000182095	7.08146e-06	1.08964	6.73125	0	264	87.61	495.206	12.5955	8.35404	3.8	44	102	31	15.1	1	0	162	44	89	145	0.5	141	86	0.609929	0.0863636	2	2			0	1	1	0	1	1	0	0	28.2516	32.6	8.8	1282	20.2
	3	RCA	0.0066495	0.000107668	0.00654183	0.00306077	0.000208065	2.42405e-05	1.08964	6.73125	0	264	87.61	495.206	12.5955	8.35404	3.8	44	102	31	15.1	1	0	162	44	89	145	0.5	141	86	0.609929	0.0863636	2	2			0	1	1	0	1	1	0	0	28.2516	32.6	8.8	1282	20.2
1	1	LAD	0.00806966	1.24496e-05	0.00805721	0.00301331	0.000667084	9.93121e-05	0.935986	6.82789	0	142	93.25	330.917	27.2536	9.49322	4.1	46.8	117	52.2	20.3	0	0	178	42	93	214	1	160	103	0.64375	0.0876068	2	2			0	1	0	0	0	1	0	0	32.992	36.1	9	1524	19.8
	2	LCX	0.00963779	3.59633e-05	0.00960183	0.00377462	0.000305082	1.88572e-05	0.935986	6.82789	0	142	93.25	330.917	27.2536	9.49322	4.1	46.8	117	52.2	20.3	0	0	178	42	93	214	1	160	103	0.64375	0.0876068	2	2			0	1	0	0	0	1	0	0	32.992	36.1	9	1524	19.8
	3	RCA	0.00949546	2.97087e-05	0.00946575	0.00346844	0.000813357	5.09291e-05	0.935986	6.82789	0	142	93.25	330.917	27.2536	9.49322	4.1	46.8	117	52.2	20.3	0	0	178	42	93	214	1	160	103	0.64375	0.0876068	2	2			0	1	0	0	0	1	0	0	32.992	36.1	9	1524	19.8
1	1	LAD	0.00604978	8.01523e-05	0.00596963	0.00237437	0.000196606	5.14003e-06	1.32921	5.48888	6.99333	219	49.8615	759.016	19.3272	15.2421	10.1	107.8	53	17.2	15.6	16	2.77259	173	113	46	68	1.3	236	57	0.241525	0.093692	1	1	1	1	0	1	0	0	1	0	1	0	20.4487	44.1	10.6	345	20.9
	2	LCX	0.00620804	3.51199e-05	0.00617292	0.00271554	5.54577e-05	1.64304e-06	1.32921	5.48888	6.99333	219	49.8615	759.016	19.3272	15.2421	10.1	107.8	53	17.2	15.6	16	2.77259	173	113	46	68	1.3	236	57	0.241525	0.093692	1	1	1	1	0	1	0	0	1	0	1	0	20.4487	44.1	10.6	345	20.9
	3	RCA	0.00775339	3.95795e-05	0.00771381	0.00347823	0.00023046	1.12282e-06	1.32921	5.48888	6.99333	219	49.8615	759.016	19.3272	15.2421	10.1	107.8	53	17.2	15.6	16	2.77259	173	113	46	68	1.3	236	57	0.241525	0.093692	1	1	1	1	0	1	0	0	1	0	1	0	20.4487	44.1	10.6	345	20.9
1	1	LAD	0.00607717	0.00010621	0.00597097	0.0024992	0.000119116	3.82418e-06	1.23135	5.74606	0	304	48.199	803.247	12.9433	7.57531	7.8	85.5	61	17	15.3	96	4.56435	154	88	44	110	0.4	220	53	0.240909	0.0912281	1	1	1	1	0	0	0	0	0	0	0	0	19.8437	44.2	10	560	21
	2	LCX	0.00628019	0.000808134	0.00547206	0.00183253	0.000104539	2.1215e-06	1.23135	5.74606	0	304	48.199	803.247	12.9433	7.57531	7.8	85.5	61	17	15.3	96	4.56435	154	88	44	110	0.4	220	53	0.240909	0.0912281	1	1	1	1	0	0	0	0	0	0	0	0	19.8437	44.2	10	560	21
	3	RCA	0.00961176	4.31107e-05	0.00956865	0.00408508	0.000446714	1.53156e-05	1.23135	5.74606	0	304	48.199	803.247	12.9433	7.57531	7.8	85.5	61	17	15.3	96	4.56435	154	88	44	110	0.4	220	53	0.240909	0.0912281	1	1	1	1	0	0	0	0	0	0	0	0	19.8437	44.2	10	560	21
1	1	LAD	0.00422065	6.3431e-05	0.00415722	0.00112998	0.000268979	7.22631e-05	1.04649	5.40124	0	176	66.502	393.855	43.2596	8.51871	7.2	70.7	118	41.5	14.4	8	2.07944	198	74	101	112	0.6	192	97	0.505208	0.101839	1	1	1	1	0	1	0	0	0	1	0	0	25.1119	44.2	9	1362	21.1
	2	LCX	0.0056216	4.58757e-05	0.00557573	0.0022504	0.000325258	1.46802e-05	1.04649	5.40124	0	176	66.502	393.855	43.2596	8.51871	7.2	70.7	118	41.5	14.4	8	2.07944	198	74	101	112	0.6	192	97	0.505208	0.101839	1	1	1	1	0	1	0	0	0	1	0	0	25.1119	44.2	9	1362	21.1
	3	RCA	0.00674013	8.43314e-05	0.0066558	0.00248908	0.000284729	2.43073e-05	1.04649	5.40124	0	176	66.502	393.855	43.2596	8.51871	7.2	70.7	118	41.5	14.4	8	2.07944	198	74	101	112	0.6	192	97	0.505208	0.101839	1	1	1	1	0	1	0	0	0	1	0	0	25.1119	44.2	9	1362	21.1
1	1	LAD	0.00638612	6.11827e-05	0.00632493	0.00223104	0.000324563	1.276e-05	1.13135	5.93955	0	271	68.5987	874.611	31.9751	4.24591	8.4	91.9	109	29.4	15.1	0	0	203	94	98	56	0.7	209	78	0.373206	0.0914037	1	1	1	1	0	1	0	1	0	0	1	0	22.7259	37.4	10.5	836	21.8
	2	LCX	0.00555511	5.25423e-05	0.00550257	0.00189013	7.37436e-05	1.22191e-06	1.13135	5.93955	0	271	68.5987	874.611	31.9751	4.24591	8.4	91.9	109	29.4	15.1	0	0	203	94	98	56	0.7	209	78	0.373206	0.0914037	1	1	1	1	0	1	0	1	0	0	1	0	22.7259	37.4	10.5	836	21.8
	3	RCA	0.00513625	6.82411e-05	0.00506801	0.00171464	2.85361e-05	0	1.13135	5.93955	0	271	68.5987	874.611	31.9751	4.24591	8.4	91.9	109	29.4	15.1	0	0	203	94	98	56	0.7	209	78	0.373206	0.0914037	1	1	1	1	0	1	0	1	0	0	1	0	22.7259	37.4	10.5	836	21.8
1	1	LAD	0.0060747	5.1681e-05	0.00602302	0.00244987	0.00037659	5.59954e-05	1.01237	6.94295	0	381	58.5458	649.153	21.5522	7.9923	6.8	74	77	27.6	15.3	0	0	172	76	71	123	2.3	199	69	0.346734	0.0918919	1	1	1	1	0	1	1	1	1	1	0	0	26.7165	41.4	9.9	868	20.1
	2	LCX							1.01237	6.94295	0	381	58.5458	649.153	21.5522	7.9923	6.8	74	77	27.6	15.3	0	0	172	76	71	123	2.3	199	69	0.346734	0.0918919	1	1	1	1	0	1	1	1	1	1	0	0	26.7165	41.4	9.9	868	20.1
	3	RCA	0.00773002	9.91406e-05	0.00763088	0.00352607	0.000142612	1.11186e-05	1.01237	6.94295	0	381	58.5458	649.153	21.5522	7.9923	6.8	74	77	27.6	15.3	0	0	172	76	71	123	2.3	199	69	0.346734	0.0918919	1	1	1	1	0	1	1	1	1	1	0	0	26.7165	41.4	9.9	868	20.1
1	1	LAD	0.0129572	4.58804e-06	0.0129526	0.00617455	0.000792584	3.24986e-05	1.06408	3.65296	0	253	93.02	633.404	23.4434	3.29249	4.5	49.9	138	45.4	15.8	0	0	194	50	115	149	3.3	149	106	0.711409	0.0901804	2	2			0	1	0	0	1	1	0	0	33.2631	30.6	8.8	1594	20.5
	2	LCX	0.015369	6.16841e-06	0.0153628	0.00712405	0.00148448	0.000116583	1.06408	3.65296	0	253	93.02	633.404	23.4434	3.29249	4.5	49.9	138	45.4	15.8	0	0	194	50	115	149	3.3	149	106	0.711409	0.0901804	2	2			0	1	0	0	1	1	0	0	33.2631	30.6	8.8	1594	20.5
	3	RCA							1.06408	3.65296	0	253	93.02	633.404	23.4434	3.29249	4.5	49.9	138	45.4	15.8	0	0	194	50	115	149	3.3	149	106	0.711409	0.0901804	2	2			0	1	0	0	1	1	0	0	33.2631	30.6	8.8	1594	20.5
1	1	LAD	0.00628082	0.00081068	0.00547014	0.00220024	0.00024744	2.67178e-05	1.4249	5.67124	0	164	48.8933	666.56	23.2416	5.41208	5.3	57.6	87	26.1	14.1	252	5.52943	163	61	84	94	0.5	160	78	0.4875	0.0920139	1	1			0	1	0	0	1	1	0	0	21.0151	36.7	9.1	1132	20.5
	2	LCX	0.00717196	0.000115663	0.0070563	0.00315227	0.000243718	8.72062e-06	1.4249	5.67124	0	164	48.8933	666.56	23.2416	5.41208	5.3	57.6	87	26.1	14.1	252	5.52943	163	61	84	94	0.5	160	78	0.4875	0.0920139	1	1			0	1	0	0	1	1	0	0	21.0151	36.7	9.1	1132	20.5
	3	RCA	0.00741146	0.000326684	0.00708477	0.00322703	0.000196175	1.26388e-05	1.4249	5.67124	0	164	48.8933	666.56	23.2416	5.41208	5.3	57.6	87	26.1	14.1	252	5.52943	163	61	84	94	0.5	160	78	0.4875	0.0920139	1	1			0	1	0	0	1	1	0	0	21.0151	36.7	9.1	1132	20.5
1	1	LAD	0.0106849	1.58489e-05	0.0106691	0.00491565	0.000709152	3.985e-05	1.67368	5.10895	0.05	228	98.5456	393.855	24.4719	3.2509	3.2	37.8	117	57.5	17.6	0	0	180	36	104	196	1.2	136	112	0.823529	0.0846561	2	2	0	0	0	1	0	1	0	0	0	0	28.4259	31	9.9	832	19.7
	2	LCX	0.00981115	4.9808e-05	0.00976135	0.00336267	0.00105117	0.00043378	1.67368	5.10895	0.05	228	98.5456	393.855	24.4719	3.2509	3.2	37.8	117	57.5	17.6	0	0	180	36	104	196	1.2	136	112	0.823529	0.0846561	2	2	0	0	0	1	0	1	0	0	0	0	28.4259	31	9.9	832	19.7
	3	RCA	0.0160641	1.19317e-05	0.0160522	0.007166	0.00126055	7.94283e-05	1.67368	5.10895	0.05	228	98.5456	393.855	24.4719	3.2509	3.2	37.8	117	57.5	17.6	0	0	180	36	104	196	1.2	136	112	0.823529	0.0846561	2	2	0	0	0	1	0	1	0	0	0	0	28.4259	31	9.9	832	19.7
1	1	LAD	0.0212382	0.00478086	0.0164574	0.00695003	0.00196716	0.00026346	1.45509	3.37269	0	575	136.654		6.18368	4.04053	4.3	47.9	67	19	11.6	2332	7.75448	132	57	66	45	0.5	157	65	0.414013	0.0897704	2	2			0	1	0	1	1	0	0	0	32.3815	41.3	9.3	787	19.8
	2	LCX	0.0205428	0.00488806	0.0156548	0.0102028	0.00351931	0.00194023	1.45509	3.37269	0	575	136.654		6.18368	4.04053	4.3	47.9	67	19	11.6	2332	7.75448	132	57	66	45	0.5	157	65	0.414013	0.0897704	2	2			0	1	0	1	1	0	0	0	32.3815	41.3	9.3	787	19.8
	3	RCA	0.0195926	0.00471111	0.0148815	0.00860218	0.00415817	0.00206848	1.45509	3.37269	0	575	136.654		6.18368	4.04053	4.3	47.9	67	19	11.6	2332	7.75448	132	57	66	45	0.5	157	65	0.414013	0.0897704	2	2			0	1	0	1	1	0	0	0	32.3815	41.3	9.3	787	19.8
1	1	LAD	0.011718	0.000689599	0.0110284	0.00518219	0.000562383	6.28481e-05	0.796325	5.16802	0.06	361	119.679		3.03922	3.71878	4.9	53.4	98	46.5	21.1	11	2.3979	167	53	70	222	1.4	160	87	0.54375	0.0917603	1	1			0	1	0	0	0	0	0	0	30.4058	35.8	9.4	1224	20.2
	2	LCX	0.0115489	0.000387153	0.0111617	0.00837976	0.00160405	0.00110181	0.796325	5.16802	0.06	361	119.679		3.03922	3.71878	4.9	53.4	98	46.5	21.1	11	2.3979	167	53	70	222	1.4	160	87	0.54375	0.0917603	1	1			0	1	0	0	0	0	0	0	30.4058	35.8	9.4	1224	20.2
	3	RCA	0.0105168	2.29925e-05	0.0104938	0.00594542	0.00291878	0.00156458	0.796325	5.16802	0.06	361	119.679		3.03922	3.71878	4.9	53.4	98	46.5	21.1	11	2.3979	167	53	70	222	1.4	160	87	0.54375	0.0917603	1	1			0	1	0	0	0	0	0	0	30.4058	35.8	9.4	1224	20.2
1	1	LAD	0.0162673	0.000193901	0.0160734	0.00691301	0.00146537	0.000105599	0.85357	6.46411	0	96	133.494		2.89398	2.34506	4.6	48.2	106	47.2	25.5	66	4.18965	165	45	81	196	1.2	162	92	0.567901	0.0954357	1	1			0	1	1	1	1	0	0	0	34.0577	35.5	8.8	1252	20.1
	2	LCX	0.0168449	8.47224e-05	0.0167602	0.00967272	0.00532042	0.00176077	0.85357	6.46411	0	96	133.494		2.89398	2.34506	4.6	48.2	106	47.2	25.5	66	4.18965	165	45	81	196	1.2	162	92	0.567901	0.0954357	1	1			0	1	1	1	1	0	0	0	34.0577	35.5	8.8	1252	20.1
	3	RCA	0.0179436	2.33634e-05	0.0179202	0.00903891	0.00469478	0.00411108	0.85357	6.46411	0	96	133.494		2.89398	2.34506	4.6	48.2	106	47.2	25.5	66	4.18965	165	45	81	196	1.2	162	92	0.567901	0.0954357	1	1			0	1	1	1	1	0	0	0	34.0577	35.5	8.8	1252	20.1
1	1	LAD	0.0169379	3.46012e-05	0.0169033	0.00740375	0.00116462	0.000751614	1.04392	6.33836		305	136.132		6.70782	4.87859	5.6	56	217	94.9	25.6	0	0	290	47	190	263	14.4	157	170	1.0828	0.1	1	1			0	1	0	0	0	0	0	0	44.1694	31.4	8.9	2143	19.8
	2	LCX	0.0171367	0.000624364	0.0165123	0.00626453	0.00353036	0.00636542	1.04392	6.33836		305	136.132		6.70782	4.87859	5.6	56	217	94.9	25.6	0	0	290	47	190	263	14.4	157	170	1.0828	0.1	1	1			0	1	0	0	0	0	0	0	44.1694	31.4	8.9	2143	19.8
	3	RCA	0.0192845	3.83819e-05	0.0192462	0.0120091	0.00468763	0.00252869	1.04392	6.33836		305	136.132		6.70782	4.87859	5.6	56	217	94.9	25.6	0	0	290	47	190	263	14.4	157	170	1.0828	0.1	1	1			0	1	0	0	0	0	0	0	44.1694	31.4	8.9	2143	19.8
1	1	LAD	0.0100472	0.00033176	0.00971545	0.00568087	0.00012922	6.39705e-07	0.749954	6.65597	0	134	141.191		2.91914	2.25304	4.3	53.5	72	22.6	15.3	0	0	142	53	69	99	0	146	63	0.431507	0.0803738	2	2			0	1	0	0	0	0	0	0	18.393	33.7	9.5	897	20
	2	LCX	0.00709104	0.00150381	0.00558722	0.00313615	0.00110868	0.00132537	0.749954	6.65597	0	134	141.191		2.91914	2.25304	4.3	53.5	72	22.6	15.3	0	0	142	53	69	99	0	146	63	0.431507	0.0803738	2	2			0	1	0	0	0	0	0	0	18.393	33.7	9.5	897	20
	3	RCA	0.00937683	0.000923643	0.00845318	0.00614295	0.00128213	0.00105551	0.749954	6.65597	0	134	141.191		2.91914	2.25304	4.3	53.5	72	22.6	15.3	0	0	142	53	69	99	0	146	63	0.431507	0.0803738	2	2			0	1	0	0	0	0	0	0	18.393	33.7	9.5	897	20
1	1	LAD	0.00984539	0.00115009	0.0086953	0.00323036	0.000401248	3.91189e-06	0.703916	10.3952	2.68333	388	142.994		19.135	0.297631	4.3	46.4	139	44	57	0	0	212	37	131	220	4.9	142	122	0.859155	0.0926724	2	2			0	1	0	0	0	0	0	0	30.6846	15.5	9.4	2173	21.2
	2	LCX	0.0105254	0.00043581	0.0100896	0.00800541	0.00174616	0.000275198	0.703916	10.3952	2.68333	388	142.994		19.135	0.297631	4.3	46.4	139	44	57	0	0	212	37	131	220	4.9	142	122	0.859155	0.0926724	2	2			0	1	0	0	0	0	0	0	30.6846	15.5	9.4	2173	21.2
	3	RCA	0.0107301	3.67691e-06	0.0107264	0.00362111	0.00357045	0.00346646	0.703916	10.3952	2.68333	388	142.994		19.135	0.297631	4.3	46.4	139	44	57	0	0	212	37	131	220	4.9	142	122	0.859155	0.0926724	2	2			0	1	0	0	0	0	0	0	30.6846	15.5	9.4	2173	21.2
1	2	LCX	0.00641013	0.000735054	0.00567507	0.00259874	6.46924e-05	3.88514e-06	0.974472	2.66441	0	829	141.626		12.6567	1.17289	5.6	62	112	27.1	20.3	564	6.33505	176	59	102	73	0.7	166	94	0.566265	0.0903226	1	1			0	1	0	0	0	0	0	0	22.3608	39.3	9.7	1300	21.1
	3	RCA	0.0069985	0.00225136	0.00474714	0.00433797	0.000363929	9.52132e-05	0.974472	2.66441	0	829	141.626		12.6567	1.17289	5.6	62	112	27.1	20.3	564	6.33505	176	59	102	73	0.7	166	94	0.566265	0.0903226	1	1			0	1	0	0	0	0	0	0	22.3608	39.3	9.7	1300	21.1
1	1	LAD	0.00497677	0.000905233	0.00407154	0.00116922	5.63759e-05	3.58563e-05	1.33884	5.15578	0.0433333	249	142.852		8.69023	0.893632	5.7	63.3	149	35.6	17.4	0	0	205	60	125	103	7.2	163	100	0.613497	0.0900474	1	1			0	1	0	0	0	0	0	0	25.2085	35.9	9.6	1519	21.5
	2	LCX	0.00451389	0.00199725	0.00251663	0.00243003	0.000104359	2.74749e-05	1.33884	5.15578	0.0433333	249	142.852		8.69023	0.893632	5.7	63.3	149	35.6	17.4	0	0	205	60	125	103	7.2	163	100	0.613497	0.0900474	1	1			0	1	0	0	0	0	0	0	25.2085	35.9	9.6	1519	21.5
	3	RCA	0.00590977	0.00193134	0.00397843	0.00391652	9.17925e-05	2.95103e-05	1.33884	5.15578	0.0433333	249	142.852		8.69023	0.893632	5.7	63.3	149	35.6	17.4	0	0	205	60	125	103	7.2	163	100	0.613497	0.0900474	1	1			0	1	0	0	0	0	0	0	25.2085	35.9	9.6	1519	21.5
1	1	LAD	0.0138214	2.43287e-05	0.013797	0.00588036	0.00117167	8.32789e-05	0.801656	4.33081	0	221	142.933		7.04759	0.499781	3.7	42.9	138	46.3	15	0	0	182	40	104	189	4.6	128	105	0.820312	0.0862471	2	2			0	1	0	0	0	0	0	0	33.2158	31.1	8.5	1621	19.9
	2	LCX	0.0146118	0.000160281	0.0144515	0.00951046	0.00340472	0.00146824	0.801656	4.33081	0	221	142.933		7.04759	0.499781	3.7	42.9	138	46.3	15	0	0	182	40	104	189	4.6	128	105	0.820312	0.0862471	2	2			0	1	0	0	0	0	0	0	33.2158	31.1	8.5	1621	19.9
	3	RCA	0.0160648	7.02928e-06	0.0160578	0.00770055	0.0046328	0.00361112	0.801656	4.33081	0	221	142.933		7.04759	0.499781	3.7	42.9	138	46.3	15	0	0	182	40	104	189	4.6	128	105	0.820312	0.0862471	2	2			0	1	0	0	0	0	0	0	33.2158	31.1	8.5	1621	19.9
1	1	LAD	0.0144804	1.43497e-05	0.0144661	0.00759778	0.000589017	5.02238e-06	0.948325	6.15905	0	229	107.778		9.30741	1.09058	5.2	54.5	110	31.4	8.3	0	0	183	59	99	130	0.2	145	85	0.586207	0.0954128	1	1			0	1	1	0	1	0	0	0	27.1819	33	9	1075	21
	2	LCX	0.0157888	0.000284709	0.0155041	0.0101356	0.00317247	0.00220401	0.948325	6.15905	0	229	107.778		9.30741	1.09058	5.2	54.5	110	31.4	8.3	0	0	183	59	99	130	0.2	145	85	0.586207	0.0954128	1	1			0	1	1	0	1	0	0	0	27.1819	33	9	1075	21
	3	RCA	0.0158619	3.27397e-06	0.0158587	0.0099942	0.00447034	0.00132332	0.948325	6.15905	0	229	107.778		9.30741	1.09058	5.2	54.5	110	31.4	8.3	0	0	183	59	99	130	0.2	145	85	0.586207	0.0954128	1	1			0	1	1	0	1	0	0	0	27.1819	33	9	1075	21
1	1	LAD	0.0161212	0.000686606	0.0154346	0.00657245	0.00146222	0.00014036	0.663042	4.75864	0.06	384	141.762		5.43115	0.684263	4.9	53	131	36.4	22.8	221	5.39816	198	52	112	166	0.9	152	110	0.723684	0.0924528	1	1			0	1	0	0	1	0	0	0	49.488	35.1	9.5	1530	20.6
	2	LCX	0.0161119	0.000608921	0.015503	0.00964083	0.00414611	0.00164805	0.663042	4.75864	0.06	384	141.762		5.43115	0.684263	4.9	53	131	36.4	22.8	221	5.39816	198	52	112	166	0.9	152	110	0.723684	0.0924528	1	1			0	1	0	0	1	0	0	0	49.488	35.1	9.5	1530	20.6
	3	RCA	0.0186619	5.81566e-05	0.0186038	0.00353605	0.00664596	0.00824124	0.663042	4.75864	0.06	384	141.762		5.43115	0.684263	4.9	53	131	36.4	22.8	221	5.39816	198	52	112	166	0.9	152	110	0.723684	0.0924528	1	1			0	1	0	0	1	0	0	0	49.488	35.1	9.5	1530	20.6
1	1	LAD	0.00529892	0.000197222	0.0051017	0.00186699	4.21676e-05	1.68651e-07	0.823737	7.1193	0.106667	124	88.3489		10.9916	1.25879	4.3	51.8	87	20.3	17	0	0	154	52	82	103	0.2	149	73	0.489933	0.0830116	2	2			0	1	0	0	0	0	0	0	23.0928	35.5	9.3	995	20.8
	2	LCX	0.00717927	0.00077631	0.00640296	0.00493547	0.000936835	0.000528263	0.823737	7.1193	0.106667	124	88.3489		10.9916	1.25879	4.3	51.8	87	20.3	17	0	0	154	52	82	103	0.2	149	73	0.489933	0.0830116	2	2			0	1	0	0	0	0	0	0	23.0928	35.5	9.3	995	20.8
	3	RCA	0.00925771	0.00206172	0.00719598	0.00652447	0.000480834	0.000201184	0.823737	7.1193	0.106667	124	88.3489		10.9916	1.25879	4.3	51.8	87	20.3	17	0	0	154	52	82	103	0.2	149	73	0.489933	0.0830116	2	2			0	1	0	0	0	0	0	0	23.0928	35.5	9.3	995	20.8
1	1	LAD	0.0188649	1.83616e-06	0.018863	0.00777768	0.00186161	0.000315348	1.10049	6.16489	0.316667	414	127.307		11.1143	1.20457	5.4	59.1	105	23.3	11.2	0	0	164	60	91	68	5.1	154	82	0.532468	0.0913706	1	1			0	1	1	1	1	0	0	0	36.52	41.9	9	1165	20.2
	2	LCX	0.0180907	0	0.0180907	0.00675246	0.00565653	0.00550902	1.10049	6.16489	0.316667	414	127.307		11.1143	1.20457	5.4	59.1	105	23.3	11.2	0	0	164	60	91	68	5.1	154	82	0.532468	0.0913706	1	1			0	1	1	1	1	0	0	0	36.52	41.9	9	1165	20.2
	3	RCA	0.0199095	0	0.0199095	0.00533284	0.0079063	0.00662495	1.10049	6.16489	0.316667	414	127.307		11.1143	1.20457	5.4	59.1	105	23.3	11.2	0	0	164	60	91	68	5.1	154	82	0.532468	0.0913706	1	1			0	1	1	1	1	0	0	0	36.52	41.9	9	1165	20.2
1	1	LAD	0.00784076	0.000830158	0.00701061	0.00274112	0.00034701	3.10422e-05	0.720612	11.9419	0.376667	362	122.213		11.1854	0.653113	4.8	53.7	105	23.7	12.9	0	0	175	54	97	121	2.1	145	87	0.6	0.0893855	1	1			0	1	0	0	0	0	0	0	28.1427	34.7	9.2	1243	20.9
	2	LCX	0.00790317	4.62964e-05	0.00785687	0.00317831	0.0023765	0.00221111	0.720612	11.9419	0.376667	362	122.213		11.1854	0.653113	4.8	53.7	105	23.7	12.9	0	0	175	54	97	121	2.1	145	87	0.6	0.0893855	1	1			0	1	0	0	0	0	0	0	28.1427	34.7	9.2	1243	20.9
	3	RCA	0.00776552	0.000375052	0.00739047	0.00521189	0.00126412	0.000911326	0.720612	11.9419	0.376667	362	122.213		11.1854	0.653113	4.8	53.7	105	23.7	12.9	0	0	175	54	97	121	2.1	145	87	0.6	0.0893855	1	1			0	1	0	0	0	0	0	0	28.1427	34.7	9.2	1243	20.9
1	1	LAD	0.0162772	0.00139472	0.0148825	0.00617012	0.00166336	0.000214196	1.13454	2.21345	0	233	142.926		11.1799	0.627398	4.9	52.7	153	34.5	16.6	300	5.70378	208	54	130	115	0.8	160	106	0.6625	0.0929791	1	1			0	1	1	1	1	0	0	0	37.0409	35.2	9	1618	20.7
	2	LCX	0.0153842	0.000247891	0.0151363	0.0082002	0.00475509	0.00210878	1.13454	2.21345	0	233	142.926		11.1799	0.627398	4.9	52.7	153	34.5	16.6	300	5.70378	208	54	130	115	0.8	160	106	0.6625	0.0929791	1	1			0	1	1	1	1	0	0	0	37.0409	35.2	9	1618	20.7
	3	RCA	0.0155807	0	0.0155807	0.00625416	0.00530138	0.00383587	1.13454	2.21345	0	233	142.926		11.1799	0.627398	4.9	52.7	153	34.5	16.6	300	5.70378	208	54	130	115	0.8	160	106	0.6625	0.0929791	1	1			0	1	1	1	1	0	0	0	37.0409	35.2	9	1618	20.7
1	1	LAD	0.0156774	0.00162263	0.0140547	0.00558883	0.00159567	0.000138322	1.35328	2.63153	0	258	141.734		1.41624	2.02661	5.4	54.3	139	78.2	20.1	609	6.41182	211	50		402	2.3	177	110	0.621469	0.0994475	1	1			0	1	0	1	0	0	0	0	28.178	42.1	9.1	1860	19.6
	2	LCX	0.014122	0.000163426	0.0139586	0.00561033	0.00499838	0.00328835	1.35328	2.63153	0	258	141.734		1.41624	2.02661	5.4	54.3	139	78.2	20.1	609	6.41182	211	50		402	2.3	177	110	0.621469	0.0994475	1	1			0	1	0	1	0	0	0	0	28.178	42.1	9.1	1860	19.6
	3	RCA	0.0150717	0.000242299	0.0148294	0.00618232	0.00481767	0.00368734	1.35328	2.63153	0	258	141.734		1.41624	2.02661	5.4	54.3	139	78.2	20.1	609	6.41182	211	50		402	2.3	177	110	0.621469	0.0994475	1	1			0	1	0	1	0	0	0	0	28.178	42.1	9.1	1860	19.6
1	1	LAD	0.0127819	1.65475e-06	0.0127802	0.00529162	0.00077439	3.88866e-05	1.43333	4.97752	0.0333333	231	115.411		13.3194	0.659221	4.8	55.1	81	20.4	11.9	8	2.07944	158	62	82	72	1.3	147	65	0.442177	0.0871143	1	1			0	1	0	0	0	0	0	0	29.1942	31.5	9.6	1000	21.1
	3	RCA	0.0114269	3.61788e-06	0.0114232	0.00475059	0.00425102	0.00236871	1.43333	4.97752	0.0333333	231	115.411		13.3194	0.659221	4.8	55.1	81	20.4	11.9	8	2.07944	158	62	82	72	1.3	147	65	0.442177	0.0871143	1	1			0	1	0	0	0	0	0	0	29.1942	31.5	9.6	1000	21.1
1	1	LAD	0.0108465	0.00380404	0.00704249	0.00301392	0.000339287	5.61094e-05	0.884406	5.29271	0	283	99.3173		5.41706	0.912696	4.2	52.1	63	22.9	12.8	791	6.6733	143	62	46	176	0.9	182	63	0.346154	0.0806142	2	2			0	1	0	0	0	0	0	1	25.8985	43	9.8	642	20
	2	LCX	0.00900044	0.000452914	0.00854753	0.00770507	0.000695889	0.00015392	0.884406	5.29271	0	283	99.3173		5.41706	0.912696	4.2	52.1	63	22.9	12.8	791	6.6733	143	62	46	176	0.9	182	63	0.346154	0.0806142	2	2			0	1	0	0	0	0	0	1	25.8985	43	9.8	642	20
	3	RCA	0.0132765	0.00619532	0.0070812	0.00461158	0.00126545	0.00115033	0.884406	5.29271	0	283	99.3173		5.41706	0.912696	4.2	52.1	63	22.9	12.8	791	6.6733	143	62	46	176	0.9	182	63	0.346154	0.0806142	2	2			0	1	0	0	0	0	0	1	25.8985	43	9.8	642	20
1	1	LAD	0.0114749	2.95458e-05	0.0114453	0.00588944	0.00050948	2.75293e-05	0.993143	3.69176	0	267	126.017		4.78936	0.774028	4.3	45.1	141	58.6	20.8	0	0	199	41	108	254	1	134	116	0.865672	0.0953437	2	2			0	1	0	0	0	0	0	0	36.791	31.3	9	1513	20.1
	3	RCA	0.0130921	5.7317e-05	0.0130348	0.00830076	0.00295248	0.00177074	0.993143	3.69176	0	267	126.017		4.78936	0.774028	4.3	45.1	141	58.6	20.8	0	0	199	41	108	254	1	134	116	0.865672	0.0953437	2	2			0	1	0	0	0	0	0	0	36.791	31.3	9	1513	20.1
1	1	LAD	0.0065359	0	0.0065359	0	0	0	0.957772	5.68237	0	162	56.3276		14.287	1.30459	4.5	51.7	62	15.9	12.7	280	5.63479	127	58	55	71	0.5	147	58	0.394558	0.0870406	2	2			0	1	0	0	1	1	0	0	21.3327	32.8	9.5	592	21
	2	LCX	0.00680262	0.00171946	0.00508317	0.00440902	0.000538493	0.000177865	0.957772	5.68237	0	162	56.3276		14.287	1.30459	4.5	51.7	62	15.9	12.7	280	5.63479	127	58	55	71	0.5	147	58	0.394558	0.0870406	2	2			0	1	0	0	1	1	0	0	21.3327	32.8	9.5	592	21
	3	RCA	0.0105726	0.00201297	0.00855965	0.00398823	0.00215565	0.00241278	0.957772	5.68237	0	162	56.3276		14.287	1.30459	4.5	51.7	62	15.9	12.7	280	5.63479	127	58	55	71	0.5	147	58	0.394558	0.0870406	2	2			0	1	0	0	1	1	0	0	21.3327	32.8	9.5	592	21
1	1	LAD	0.0118998	2.19907e-05	0.0118778	0.00564473	0.000832573	3.94372e-05	0.943012	3.25267	0	554	142.475		3.62085	1.29151	5.2	56.8	140	31.6	20.1	10	2.30259	224	55	137	156	3.4	152	114	0.75	0.0915493	1	1			0	1	1	1	1	1	0	1	34.6163	36.4	9.1	1412	21.3
	2	LCX	0.0113945	0.000200377	0.0111941	0.00551388	0.00245631	0.00316682	0.943012	3.25267	0	554	142.475		3.62085	1.29151	5.2	56.8	140	31.6	20.1	10	2.30259	224	55	137	156	3.4	152	114	0.75	0.0915493	1	1			0	1	1	1	1	1	0	1	34.6163	36.4	9.1	1412	21.3
	3	RCA	0.00859493	5.9672e-05	0.00853525	0.00606632	0.00159648	0.000848017	0.943012	3.25267	0	554	142.475		3.62085	1.29151	5.2	56.8	140	31.6	20.1	10	2.30259	224	55	137	156	3.4	152	114	0.75	0.0915493	1	1			0	1	1	1	1	1	0	1	34.6163	36.4	9.1	1412	21.3
1	1	LAD	0.0146817	0.0013413	0.0133404	0.00565862	0.00125203	3.93961e-05	0.822108	8.30878	0.76	647	126.582		9.25994	2.33343	4.9	53.9	140	43.2	13.5	178	5.18178	219	53	136	152	1.3	148	109	0.736486	0.0909091	1	1			0	1	0	0	0	1	0	0	34.1844	32.6	9	1551	20.4
	2	LCX	0.012726	0.000165209	0.0125608	0.00500181	0.00365969	0.00384006	0.822108	8.30878	0.76	647	126.582		9.25994	2.33343	4.9	53.9	140	43.2	13.5	178	5.18178	219	53	136	152	1.3	148	109	0.736486	0.0909091	1	1			0	1	0	0	0	1	0	0	34.1844	32.6	9	1551	20.4
	3	RCA	0.0116078	0	0.0116078	0.00504421	0.00446262	0.0020717	0.822108	8.30878	0.76	647	126.582		9.25994	2.33343	4.9	53.9	140	43.2	13.5	178	5.18178	219	53	136	152	1.3	148	109	0.736486	0.0909091	1	1			0	1	0	0	0	1	0	0	34.1844	32.6	9	1551	20.4
1	1	LAD	0.0117561	2.66088e-05	0.0117295	0.0045717	0.00100141	3.63437e-05	1.0824	3.93379	0	544	74.1212		3.27805	1.59344	4.3	46.7	49	19.8	6.8	0	0	158	49	54	273	0.7	157	46	0.292994	0.0920771	2	2			0	1	0	0	1	0	0	0	28.4118	40	8.7	468	19.6
	2	LCX	0.0134642	0.000272108	0.0131921	0.0117821	0.00122988	0.000178762	1.0824	3.93379	0	544	74.1212		3.27805	1.59344	4.3	46.7	49	19.8	6.8	0	0	158	49	54	273	0.7	157	46	0.292994	0.0920771	2	2			0	1	0	0	1	0	0	0	28.4118	40	8.7	468	19.6
1	1	LAD	0.00745497	2.10005e-05	0.00743397	0.00306149	0.000437815	3.03432e-05	1.37093			149	112.138		3.72438	1.23876	4.1	47.9	142	30.9	16.3	0	0	200	41	134	123	11.3	128	108	0.84375	0.085595	2	2			0	1	0	0	0	0	0	0	29.3267	28.6	8.9	1647	20.4
	2	LCX	0.00823717	0.000437419	0.00779975	0.00726755	0.000394025	0.000148653	1.37093			149	112.138		3.72438	1.23876	4.1	47.9	142	30.9	16.3	0	0	200	41	134	123	11.3	128	108	0.84375	0.085595	2	2			0	1	0	0	0	0	0	0	29.3267	28.6	8.9	1647	20.4
	3	RCA	0.00652506	0.000397976	0.00612708	0.00558729	0.000491767	7.98445e-05	1.37093			149	112.138		3.72438	1.23876	4.1	47.9	142	30.9	16.3	0	0	200	41	134	123	11.3	128	108	0.84375	0.085595	2	2			0	1	0	0	0	0	0	0	29.3267	28.6	8.9	1647	20.4
1	1	LAD	0.00595244	0.000315641	0.0056368	0.00211919	0.000235425	4.32172e-05	0.615036	6.35103	0.163333	177	112.476		17.6969	0.382152	4	46.2	97	25.1	16.1	48	3.8712	169	46	87	180	3.8	141	83	0.588652	0.0865801	2	2			0	1	1	1	1	1	0	0	26.318	27	9.6	1050	20.6
	2	LCX	0.0054702	0.000545218	0.00492498	0.00462206	0.000262256	3.73204e-05	0.615036	6.35103	0.163333	177	112.476		17.6969	0.382152	4	46.2	97	25.1	16.1	48	3.8712	169	46	87	180	3.8	141	83	0.588652	0.0865801	2	2			0	1	1	1	1	1	0	0	26.318	27	9.6	1050	20.6
	3	RCA	0.00700336	0.00103312	0.00597024	0.00567724	0.000295224	5.23254e-05	0.615036	6.35103	0.163333	177	112.476		17.6969	0.382152	4	46.2	97	25.1	16.1	48	3.8712	169	46	87	180	3.8	141	83	0.588652	0.0865801	2	2			0	1	1	1	1	1	0	0	26.318	27	9.6	1050	20.6
1	1	LAD	0.0114149	2.64827e-06	0.0114122	0.00443292	0.00109393	0.000127117	0.791475	2.28805	1.48333	228	122.717		11.5379	0.959429	5	53.4	97	23.2	12.8	0	0	157	53	62	211	4.9	165	72	0.436364	0.093633	1	1			0	1	0	1	0	0	0	0	34.0376
	2	LCX	0.0141267	0.000136731	0.01399	0.00924852	0.00282112	0.00177787	0.791475	2.28805	1.48333	228	122.717		11.5379	0.959429	5	53.4	97	23.2	12.8	0	0	157	53	62	211	4.9	165	72	0.436364	0.093633	1	1			0	1	0	1	0	0	0	0	34.0376
	3	RCA	0.0110232	5.47524e-05	0.0109684	0.00694601	0.00293608	0.0010639	0.791475	2.28805	1.48333	228	122.717		11.5379	0.959429	5	53.4	97	23.2	12.8	0	0	157	53	62	211	4.9	165	72	0.436364	0.093633	1	1			0	1	0	1	0	0	0	0	34.0376
1	1	LAD	0.0115839	8.75684e-06	0.0115751	0.00435813	0.00117058	0.000175944	0.910676		0	182	135.125		2.07575	0.882628	4.8	54.8	97	27.1	16	0	0	163	58	90	75	2.5	166	85	0.512048	0.0875912	1	1			0	1	1	0	0	0	0	0	37.6774	33.3	9.7	1044	20.2
	2	LCX	0.0150188	0.000125911	0.0148929	0.00601705	0.00493911	0.00354582	0.910676		0	182	135.125		2.07575	0.882628	4.8	54.8	97	27.1	16	0	0	163	58	90	75	2.5	166	85	0.512048	0.0875912	1	1			0	1	1	0	0	0	0	0	37.6774	33.3	9.7	1044	20.2
	3	RCA	0.0117782	1.66871e-05	0.0117615	0.00709911	0.00316527	0.00147278	0.910676		0	182	135.125		2.07575	0.882628	4.8	54.8	97	27.1	16	0	0	163	58	90	75	2.5	166	85	0.512048	0.0875912	1	1			0	1	1	0	0	0	0	0	37.6774	33.3	9.7	1044	20.2
1	1	LAD	0.00811875	0.00010252	0.00801623	0.00279261	0.000372528	4.25238e-05	1.12324	5.2415	0	470	142.519		10.3376	1.15079	5.6	64.7	112	25	13.9	0	0	188	61	108	95	1.6	167	82	0.491018	0.0865533	1	1			0	1	1	0	1	0	0	0	21.0261	35.7	9.8	978	20.9
	2	LCX	0.00949401	0.00120621	0.0082878	0.00504696	0.00137483	0.00171185	1.12324	5.2415	0	470	142.519		10.3376	1.15079	5.6	64.7	112	25	13.9	0	0	188	61	108	95	1.6	167	82	0.491018	0.0865533	1	1			0	1	1	0	1	0	0	0	21.0261	35.7	9.8	978	20.9
	3	RCA	0.00771376	0.000355532	0.00735823	0.00607309	0.00104228	0.000265311	1.12324	5.2415	0	470	142.519		10.3376	1.15079	5.6	64.7	112	25	13.9	0	0	188	61	108	95	1.6	167	82	0.491018	0.0865533	1	1			0	1	1	0	1	0	0	0	21.0261	35.7	9.8	978	20.9
1	1	LAD	0.0181356	3.62151e-07	0.0181353	0.00692633	0.00234694	0.000300491	0.693303	5.45508	1.16333	252	142.803		5.45501	0.873677	4.3	48.8	150	49	19.3	1	0	215	43	128	218	3.1	152	118	0.776316	0.0881148	2	2			0	1	0	0	0	1	0	0	32.9833	32	8.6	1716	20.2
	2	LCX	0.019724	0	0.019724	0.00646756	0.00779598	0.00536337	0.693303	5.45508	1.16333	252	142.803		5.45501	0.873677	4.3	48.8	150	49	19.3	1	0	215	43	128	218	3.1	152	118	0.776316	0.0881148	2	2			0	1	0	0	0	1	0	0	32.9833	32	8.6	1716	20.2
	3	RCA	0.0188195	0	0.0188195	0.00218387	0.00710554	0.0093178	0.693303	5.45508	1.16333	252	142.803		5.45501	0.873677	4.3	48.8	150	49	19.3	1	0	215	43	128	218	3.1	152	118	0.776316	0.0881148	2	2			0	1	0	0	0	1	0	0	32.9833	32	8.6	1716	20.2
1	1	LAD	0.0103838	1.61425e-05	0.0103677	0.00421142	0.00095233	3.48021e-05	0.899135	5.56108	0.143333	173	126.946		3.71042	1.06363	4.4	52	90	30.1	12.4	0	0	153	52	81	97	4.7	155	72	0.464516	0.0846154	2	2			0	1	1	1	1	1	0	0	34.8336	41.5	9.4	914	19.8
	2	LCX	0.0125847	0.00068971	0.011895	0.0105	0.00115119	0.000280564	0.899135	5.56108	0.143333	173	126.946		3.71042	1.06363	4.4	52	90	30.1	12.4	0	0	153	52	81	97	4.7	155	72	0.464516	0.0846154	2	2			0	1	1	1	1	1	0	0	34.8336	41.5	9.4	914	19.8
	3	RCA	0.0171369	3.2169e-05	0.0171047	0.00350261	0.00500299	0.00727957	0.899135	5.56108	0.143333	173	126.946		3.71042	1.06363	4.4	52	90	30.1	12.4	0	0	153	52	81	97	4.7	155	72	0.464516	0.0846154	2	2			0	1	1	1	1	1	0	0	34.8336	41.5	9.4	914	19.8
1	1	LAD	0.0145556	2.2225e-06	0.0145534	0.00717321	0.00107633	0.000118611	1.0357		0.3	1056	129.154		16.5323	0.920831	3.9	45.2	76	23.6	16.5	0	0	148	43	65	197	6.5	154	70	0.454545	0.0862832	2	2			0	1	0	1	0	0	0	0	38.0099	33.8	9.4	942	19.7
	2	LCX	0.0132045	0.000159793	0.0130447	0.00924735	0.0028736	0.000926139	1.0357		0.3	1056	129.154		16.5323	0.920831	3.9	45.2	76	23.6	16.5	0	0	148	43	65	197	6.5	154	70	0.454545	0.0862832	2	2			0	1	0	1	0	0	0	0	38.0099	33.8	9.4	942	19.7
	3	RCA	0.0163745	5.54059e-05	0.0163191	0.0107612	0.00360772	0.00188442	1.0357		0.3	1056	129.154		16.5323	0.920831	3.9	45.2	76	23.6	16.5	0	0	148	43	65	197	6.5	154	70	0.454545	0.0862832	2	2			0	1	0	1	0	0	0	0	38.0099	33.8	9.4	942	19.7
1	1	LAD	0.00746796	0.000932366	0.00653559	0.00310931	2.65172e-05	0	0.898706	4.2128	2.06333	310	138.095		14.3524	0.883419	5.4	60.7	117	32.5	11.7	0	0	180	60	100	103	0.9	162	86	0.530864	0.0889621	1	1			0	1	1	0	1	0	0	0	20.8452	41.4	9.2	1092	20.6
	2	LCX	0.00536153	0.000838664	0.00452287	0.00418844	0.000260921	5.95917e-05	0.898706	4.2128	2.06333	310	138.095		14.3524	0.883419	5.4	60.7	117	32.5	11.7	0	0	180	60	100	103	0.9	162	86	0.530864	0.0889621	1	1			0	1	1	0	1	0	0	0	20.8452	41.4	9.2	1092	20.6
	3	RCA	0.00477557	0.000809333	0.00396624	0.00385651	0.000149454	1.77558e-05	0.898706	4.2128	2.06333	310	138.095		14.3524	0.883419	5.4	60.7	117	32.5	11.7	0	0	180	60	100	103	0.9	162	86	0.530864	0.0889621	1	1			0	1	1	0	1	0	0	0	20.8452	41.4	9.2	1092	20.6
1	1	LAD	0.0134348	1.30938e-05	0.0134217	0.00533346	0.00163638	0.000140951	0.866135	4.71812	0.02	122	142.953		23.0096	0.538652	3.8	48.2	83	25	11.7	86	4.45435	131	50	69	57	0.9	152	64	0.421053	0.0788382	2	2			0	1	0	0	1	0	0	0	26.375	41.2	9.3	901	19.9
	2	LCX	0.0139658	0.000159138	0.0138066	0.0081462	0.00386306	0.00182192	0.866135	4.71812	0.02	122	142.953		23.0096	0.538652	3.8	48.2	83	25	11.7	86	4.45435	131	50	69	57	0.9	152	64	0.421053	0.0788382	2	2			0	1	0	0	1	0	0	0	26.375	41.2	9.3	901	19.9
	3	RCA	0.0129309	0.000320515	0.0126104	0.00728696	0.00353062	0.00173097	0.866135	4.71812	0.02	122	142.953		23.0096	0.538652	3.8	48.2	83	25	11.7	86	4.45435	131	50	69	57	0.9	152	64	0.421053	0.0788382	2	2			0	1	0	0	1	0	0	0	26.375	41.2	9.3	901	19.9
1	3	RCA	0.0201131	4.34603e-05	0.0200697	0.011063	0.00131524	4.11063e-05	0.848576	4.15742	1.48667	162	112.81		8.93191	2.94547	3.9	43.4	91	31.3	13.9	212	5.35659	216	50	149	82	11.8	152	111	0.730263	0.0898618	2	2			0	1	0	1	0	0	0	0	41.1809	33.1	8.7	1628	20.8
1	1	LAD	0.00991839	0.0012198	0.00869859	0.00413668	0.000419819	3.21729e-05	1.05164	6.07426	0	160	109.7		11.6094	1.70849	4.4	52.2	85	21.5	7.9	260	5.56068	138	57	74	33	0.8	147	70	0.47619	0.0842912	2	2			0	1	0	1	1	0	0	0	32.0249	36.2	9.3	704	20.2
	2	LCX	0.0097236	0.000868483	0.00885511	0.00767826	0.000956399	0.000172201	1.05164	6.07426	0	160	109.7		11.6094	1.70849	4.4	52.2	85	21.5	7.9	260	5.56068	138	57	74	33	0.8	147	70	0.47619	0.0842912	2	2			0	1	0	1	1	0	0	0	32.0249	36.2	9.3	704	20.2
	3	RCA	0.0127634	0.000140693	0.0126228	0.0099667	0.00175388	0.000900718	1.05164	6.07426	0	160	109.7		11.6094	1.70849	4.4	52.2	85	21.5	7.9	260	5.56068	138	57	74	33	0.8	147	70	0.47619	0.0842912	2	2			0	1	0	1	1	0	0	0	32.0249	36.2	9.3	704	20.2
1	1	LAD	0.0116965	1.6538e-05	0.0116799	0.00504435	0.00108294	5.40242e-05	0.932726	8.47947	0.0266667	326	138.369		16.365	0.848011	4.1	48.3	122	35.8	16.1	2	0.693147	189	46	108	176	9	162	95	0.58642	0.0848861	2	2			0	1	0	0	0	0	0	0	36.8784	35.4	8.8	1243	20.4
	2	LCX	0.0130829	0.000176934	0.0129059	0.00610289	0.00389537	0.00285077	0.932726	8.47947	0.0266667	326	138.369		16.365	0.848011	4.1	48.3	122	35.8	16.1	2	0.693147	189	46	108	176	9	162	95	0.58642	0.0848861	2	2			0	1	0	0	0	0	0	0	36.8784	35.4	8.8	1243	20.4
	3	RCA	0.0123272	1.91034e-05	0.012308	0.00600093	0.00393867	0.0022894	0.932726	8.47947	0.0266667	326	138.369		16.365	0.848011	4.1	48.3	122	35.8	16.1	2	0.693147	189	46	108	176	9	162	95	0.58642	0.0848861	2	2			0	1	0	0	0	0	0	0	36.8784	35.4	8.8	1243	20.4
1	1	LAD	0.0135812	0.000332423	0.0132488	0.00696937	0.000712792	4.66265e-05	1.09683	4.54427		244	106.276		18.4565	1.66141	4.6	54.7	81	13.7	16	72	4.27667	137	64	60	62	4.5	154	61	0.396104	0.0840951	1	1			0	1	1	1	1	0	0	0	43.9219	36	10	733	20
	2	LCX	0.0156468	0.000106031	0.0155408	0.00954056	0.00347911	0.00223148	1.09683	4.54427		244	106.276		18.4565	1.66141	4.6	54.7	81	13.7	16	72	4.27667	137	64	60	62	4.5	154	61	0.396104	0.0840951	1	1			0	1	1	1	1	0	0	0	43.9219	36	10	733	20
	3	RCA	0.0169565	1.8189e-06	0.0169547	0.00757659	0.00485865	0.00433701	1.09683	4.54427		244	106.276		18.4565	1.66141	4.6	54.7	81	13.7	16	72	4.27667	137	64	60	62	4.5	154	61	0.396104	0.0840951	1	1			0	1	1	1	1	0	0	0	43.9219	36	10	733	20
1	1	LAD	0.0102024	0.000539093	0.00966329	0.00543148	0.00253077	0.00174429	1.06062	4.73034	0	201	88.5237		17.6194	1.19487	5.2	60.2	86	20.1	11.1	57	4.04305	152	66	76	48	1	161	70	0.434783	0.0863787	1	1			0	1	0	0	1	0	0	1	24.7134	38.9	9.9	685	20.4
	2	LCX	0.0109721	4.0381e-05	0.0109317	0.00536964	0.000526961	4.65935e-06	1.06062	4.73034	0	201	88.5237		17.6194	1.19487	5.2	60.2	86	20.1	11.1	57	4.04305	152	66	76	48	1	161	70	0.434783	0.0863787	1	1			0	1	0	0	1	0	0	1	24.7134	38.9	9.9	685	20.4
	3	RCA	0.00961431	8.21373e-05	0.00953217	0.00602516	0.00198771	0.00147553	1.06062	4.73034	0	201	88.5237		17.6194	1.19487	5.2	60.2	86	20.1	11.1	57	4.04305	152	66	76	48	1	161	70	0.434783	0.0863787	1	1			0	1	0	0	1	0	0	1	24.7134	38.9	9.9	685	20.4
1	1	LAD	0.0125127	4.05114e-05	0.0124722	0.00501909	0.00116888	6.83133e-05	0.998079	6.29786	0	118	105.341		2.8951	2.05333	6.7	66.8	117	31.6	16.5	0	0	198	73	111	77	1.8	173	90	0.520231	0.100299	1	1	1	1	0	1	0	1	0	0	1	0	29.505	36	10	1065	20.9
	2	LCX	0.0139531	0.000110175	0.0138429	0.0106942	0.00249922	0.000588639	0.998079	6.29786	0	118	105.341		2.8951	2.05333	6.7	66.8	117	31.6	16.5	0	0	198	73	111	77	1.8	173	90	0.520231	0.100299	1	1	1	1	0	1	0	1	0	0	1	0	29.505	36	10	1065	20.9
	3	RCA	0.0155143	1.74296e-05	0.0154968	0.00711421	0.00401261	0.00420862	0.998079	6.29786	0	118	105.341		2.8951	2.05333	6.7	66.8	117	31.6	16.5	0	0	198	73	111	77	1.8	173	90	0.520231	0.100299	1	1	1	1	0	1	0	1	0	0	1	0	29.505	36	10	1065	20.9
1	1	LAD	0.00684058	0.000127666	0.00671291	0.00279861	0.000364358	2.32165e-05	0.905357	1.44556	0	714	92.797		2.96284	2.13683	4.1	50.4	103	18.9	9.9	0	0	165	53	100	58	1	145	83	0.572414	0.0813492	2	2			0	1	0	0	0	0	0	0	24.1209	31	9.3	970	20.5
	2	LCX	0.00591597	0.000754397	0.00516157	0.00483405	0.000258668	2.22786e-05	0.905357	1.44556	0	714	92.797		2.96284	2.13683	4.1	50.4	103	18.9	9.9	0	0	165	53	100	58	1	145	83	0.572414	0.0813492	2	2			0	1	0	0	0	0	0	0	24.1209	31	9.3	970	20.5
	3	RCA	0.00887331	0.000536549	0.00833676	0.00796568	0.000384546	2.13791e-05	0.905357	1.44556	0	714	92.797		2.96284	2.13683	4.1	50.4	103	18.9	9.9	0	0	165	53	100	58	1	145	83	0.572414	0.0813492	2	2			0	1	0	0	0	0	0	0	24.1209	31	9.3	970	20.5
1	1	LAD	0.0158063	1.4011e-05	0.0157923	0.00789792	0.000730636	0.00026621	0.586087	5.06876	0	276	142.402		5.70582	0.179011	4.8	52.9	147	29.7	12.7	0	0	206	54	135	89	1.7	143	108	0.755245	0.0907372	1	1			0	0	0	0	0	0	0	0	30.3249	32.6	8.8	1329	21.2
	2	LCX	0.0125576	8.19185e-05	0.0124757	0.00565286	0.00415975	0.00244456	0.586087	5.06876	0	276	142.402		5.70582	0.179011	4.8	52.9	147	29.7	12.7	0	0	206	54	135	89	1.7	143	108	0.755245	0.0907372	1	1			0	0	0	0	0	0	0	0	30.3249	32.6	8.8	1329	21.2
	3	RCA	0.0134624	4.78175e-06	0.0134577	0.00515975	0.00535867	0.00289174	0.586087	5.06876	0	276	142.402		5.70582	0.179011	4.8	52.9	147	29.7	12.7	0	0	206	54	135	89	1.7	143	108	0.755245	0.0907372	1	1			0	0	0	0	0	0	0	0	30.3249	32.6	8.8	1329	21.2
1	1	LAD	0.0120232	0.00017434	0.0118488	0.00864212	0.00211168	0.00104486	0.861477	5.66523	0.21	212	104.66		11.3395	1.18553	4.5	55.2	87	15.4	14.1	0	0	151	58	82	56	0	142	62	0.43662	0.0815217	2	2			0	1	0	0	0	0	0	1	23.6734	31.2	9.7	660	20.9
	2	LCX	0.0114525	0.000132806	0.0113197	0.00709027	0.00285494	0.00134439	0.861477	5.66523	0.21	212	104.66		11.3395	1.18553	4.5	55.2	87	15.4	14.1	0	0	151	58	82	56	0	142	62	0.43662	0.0815217	2	2			0	1	0	0	0	0	0	1	23.6734	31.2	9.7	660	20.9
	3	RCA	0.0149756		0.0149756	0.00741136	0.000862478	5.64762e-05	0.861477	5.66523	0.21	212	104.66		11.3395	1.18553	4.5	55.2	87	15.4	14.1	0	0	151	58	82	56	0	142	62	0.43662	0.0815217	2	2			0	1	0	0	0	0	0	1	23.6734	31.2	9.7	660	20.9
1	1	LAD	0.0198214		0.0198214	0.00678371	0.00697475	0.00583542	0.816183	4.82757	0	135	48.703				5.1	60.3	85	16.5	8.9	0	0	147	62	78	37	0.4	143	59	0.412587	0.0845771	1	1			0	1	0	0	0	0	0	1	32.207	33.6	9.1	747	20.8
	3	RCA	0.0162694		0.0162694	0.00721924	0.000952295	4.81478e-05	0.816183	4.82757	0	135	48.703				5.1	60.3	85	16.5	8.9	0	0	147	62	78	37	0.4	143	59	0.412587	0.0845771	1	1			0	1	0	0	0	0	0	1	32.207	33.6	9.1	747	20.8
	1	LAD	0.00827394	2.90321e-05	0.0082449	0.00354289	0.000257483	8.06485e-06	0.753237	6.59607	0	340	124.254		18.8292	0.454332	3.1	41.7	139	31	13	0	0	188	38	134	74	11.5	110	102	0.927273	0.0743405	2	2	0	0	0	0	0	0	0	0	0	0	24.608	22.5	8.9	1270	21.2
1	2	LCX	0.00988043	0.000540498	0.00933993	0.00651707	0.00150842	0.00136603	0.753237	6.59607	0	340	124.254		18.8292	0.454332	3.1	41.7	139	31	13	0	0	188	38	134	74	11.5	110	102	0.927273	0.0743405	2	2	0	0	0	0	0	0	0	0	0	0	24.608	22.5	8.9	1270	21.2
	3	RCA	0.00819217	6.73193e-05	0.00812485	0.00605882	0.00158326	0.000487241	0.753237	6.59607	0	340	124.254		18.8292	0.454332	3.1	41.7	139	31	13	0	0	188	38	134	74	11.5	110	102	0.927273	0.0743405	2	2	0	0	0	0	0	0	0	0	0	0	24.608	22.5	8.9	1270	21.2
1	1	LAD	0.00996022	7.01774e-05	0.00989004	0.00450714	0.000555634	2.03413e-05	1.04596	7.09008	0	166	116.057		10.6641	4.92255	4.6	56.5	114	22.2	13.9	0	0	163	52	104	36	10.3	118	78	0.661017	0.0814159	1	1			0	1	0	0	0	0	0	0	32.0541	24.9	9.8	1071	21.2
	2	LCX	0.0119327	0.000283835	0.0116488	0.00956571	0.00170223	0.000359099	1.04596	7.09008	0	166	116.057		10.6641	4.92255	4.6	56.5	114	22.2	13.9	0	0	163	52	104	36	10.3	118	78	0.661017	0.0814159	1	1			0	1	0	0	0	0	0	0	32.0541	24.9	9.8	1071	21.2
	3	RCA	0.0104894	3.86126e-05	0.0104508	0.00631197	0.00279088	0.001227	1.04596	7.09008	0	166	116.057		10.6641	4.92255	4.6	56.5	114	22.2	13.9	0	0	163	52	104	36	10.3	118	78	0.661017	0.0814159	1	1			0	1	0	0	0	0	0	0	32.0541	24.9	9.8	1071	21.2
1	1	LAD	0.00822305	1.0216e-06	0.00822202	0.0030006	0.000450723	1.78781e-05	1.41905	5.41412	0.173333	197	100.776		10.2617	3.91799	3.9	49	59	13.6	7.8	0	0	120	54	54	61	7.9	140	51	0.364286	0.0795918	2	2			0	1	0	0	0	0	0	0	24.3256	31.7	9.1	670	20.5
	2	LCX	0.0117825	0.000155391	0.0116271	0.00906878	0.00187169	0.000635512	1.41905	5.41412	0.173333	197	100.776		10.2617	3.91799	3.9	49	59	13.6	7.8	0	0	120	54	54	61	7.9	140	51	0.364286	0.0795918	2	2			0	1	0	0	0	0	0	0	24.3256	31.7	9.1	670	20.5
	3	RCA	0.0117565	0.000141178	0.0116153	0.00647378	0.00302825	0.00192352	1.41905	5.41412	0.173333	197	100.776		10.2617	3.91799	3.9	49	59	13.6	7.8	0	0	120	54	54	61	7.9	140	51	0.364286	0.0795918	2	2			0	1	0	0	0	0	0	0	24.3256	31.7	9.1	670	20.5
1	1	LAD	0.011372	1.39353e-05	0.011358	0.0047738	0.000767068	0.000104817	1.64882	8.05948	0.68	178	81.0548		7.08287	3.30632	4.8	50.7	232	72.5	13.4	0	0	278	45	211	114	1.2	133	155	1.16541	0.0946746	1	1			0	0	0	0	1	0	0	0	26.4576	27.9	8.4	2659	20.5
	2	LCX	0.0127055	8.99344e-05	0.0126156	0.00781701	0.0037047	0.00105548	1.64882	8.05948	0.68	178	81.0548		7.08287	3.30632	4.8	50.7	232	72.5	13.4	0	0	278	45	211	114	1.2	133	155	1.16541	0.0946746	1	1			0	0	0	0	1	0	0	0	26.4576	27.9	8.4	2659	20.5
	3	RCA	0.0136508	2.96623e-06	0.0136479	0.00727126	0.00452007	0.0017899	1.64882	8.05948	0.68	178	81.0548		7.08287	3.30632	4.8	50.7	232	72.5	13.4	0	0	278	45	211	114	1.2	133	155	1.16541	0.0946746	1	1			0	0	0	0	1	0	0	0	26.4576	27.9	8.4	2659	20.5
1	1	LAD	0.00679319	6.67722e-05	0.00672641	0.00285058	0.000131602	2.74632e-06	1.07201	3.17919	0	113	97.1782		6.27717	4.48226	3.5	44.1	93	17.8	9	0	0	174	65	82	136					0.0793651	2	2	0	0	0	0	0	1	0	0	0	0	23.3288
	2	LCX	0.0079534	0.000943915	0.00700949	0.00554498	0.001104	0.000419253	1.07201	3.17919	0	113	97.1782		6.27717	4.48226	3.5	44.1	93	17.8	9	0	0	174	65	82	136					0.0793651	2	2	0	0	0	0	0	1	0	0	0	0	23.3288
	3	RCA	0.00618934	0.000475632	0.00571371	0.00544314	0.000282396	3.77096e-05	1.07201	3.17919	0	113	97.1782		6.27717	4.48226	3.5	44.1	93	17.8	9	0	0	174	65	82	136					0.0793651	2	2	0	0	0	0	0	1	0	0	0	0	23.3288
1	1	LAD	0.0112651	6.96293e-06	0.0112582	0.00611393	0.000486555	6.01344e-05	0.923304	4.5606	2.13333	131	97.28		7.11003	5.08571	5.1	63.8	56	11.4	8.5	0	0	163	85	67	58	0.3	183	60	0.327869	0.0799373	1	1			0	1	0	0	0	0	0	0	22.8754	37.1	10.4	568	21.2
	2	LCX	0.011311	0.000255542	0.0110555	0.00760637	0.00221359	0.00113667	0.923304	4.5606	2.13333	131	97.28		7.11003	5.08571	5.1	63.8	56	11.4	8.5	0	0	163	85	67	58	0.3	183	60	0.327869	0.0799373	1	1			0	1	0	0	0	0	0	0	22.8754	37.1	10.4	568	21.2
	3	RCA	0.00946061	0.000187913	0.00927269	0.00816772	0.000963133	0.000227116	0.923304	4.5606	2.13333	131	97.28		7.11003	5.08571	5.1	63.8	56	11.4	8.5	0	0	163	85	67	58	0.3	183	60	0.327869	0.0799373	1	1			0	1	0	0	0	0	0	0	22.8754	37.1	10.4	568	21.2
1	1	LAD	0.00901143	7.69903e-07	0.00901066	0.00396347	0.000393484	1.70014e-05	1.4447		1.15	556	85.9653		5.09861	4.1084	4.1	49.4	49	10.6	6.9	0	0	156	81	68	32	0.8				0.082996	2	2			0	0	0	1	0	0	0	1	24.9403
	3	RCA	0.00831569	6.79845e-05	0.00824771	0.00617702	0.0015647	0.000554566	1.4447		1.15	556	85.9653		5.09861	4.1084	4.1	49.4	49	10.6	6.9	0	0	156	81	68	32	0.8				0.082996	2	2			0	0	0	1	0	0	0	1	24.9403
1	1	LAD	0.0158615	9.59849e-05	0.0157655	0.00657535	0.00123001	5.6965e-05		8.32186	21.5133	169	74.5815		3.39074	2.05958	4.7	57.9	56	13.2	11.8	0	0	124	63	53	41	1.4	139	52	0.374101	0.0811744	1	1			0	1	0	0	0	0	0	0	44.1999	33	10.2	460	20
	2	LCX	0.0138728	0.000105149	0.0137676	0.00855804	0.00375616	0.00141751		8.32186	21.5133	169	74.5815		3.39074	2.05958	4.7	57.9	56	13.2	11.8	0	0	124	63	53	41	1.4	139	52	0.374101	0.0811744	1	1			0	1	0	0	0	0	0	0	44.1999	33	10.2	460	20
	3	RCA	0.0176617		0.0176617	0.00634237	0.00653539	0.00460885		8.32186	21.5133	169	74.5815		3.39074	2.05958	4.7	57.9	56	13.2	11.8	0	0	124	63	53	41	1.4	139	52	0.374101	0.0811744	1	1			0	1	0	0	0	0	0	0	44.1999	33	10.2	460	20
1	1	LAD	0.0136697	4.54006e-06	0.0136652	0.00575224	0.00122722	6.36899e-05	1.21953	5.40012	0	243	119.233		5.66375	4.69953	3.5	44.8	123	37	15	0	0	187	43	121	115		124	94	0.758065	0.078125	2	2	0	0	0	0	0	0	1	0	0	0	26.7507	27.2	8.9	1388	20.2
	2	LCX	0.0116182	0.000169048	0.0114491	0.00633182	0.00353773	0.00154149	1.21953	5.40012	0	243	119.233		5.66375	4.69953	3.5	44.8	123	37	15	0	0	187	43	121	115		124	94	0.758065	0.078125	2	2	0	0	0	0	0	0	1	0	0	0	26.7507	27.2	8.9	1388	20.2
	3	RCA	0.0138001	1.62835e-05	0.0137838	0.0070936	0.00482822	0.00183936	1.21953	5.40012	0	243	119.233		5.66375	4.69953	3.5	44.8	123	37	15	0	0	187	43	121	115		124	94	0.758065	0.078125	2	2	0	0	0	0	0	0	1	0	0	0	26.7507	27.2	8.9	1388	20.2
1	1	LAD	0.00865818	5.8723e-05	0.00859946	0.00396845	0.000308856	3.14587e-06	1.2679	5.29564	16.51	443	100.876		3.01544	2.05214	5.2	58.1	118	27.3	22.1	0	0	171	54	101	78	12.6	167	91	0.54491	0.0895009	1	1			0	1	0	0	0	0	0	0	26.6874	39.4	9.1	1402	20.4
	2	LCX	0.0121676	0.000212903	0.0119547	0.00759962	0.00304828	0.0013494	1.2679	5.29564	16.51	443	100.876		3.01544	2.05214	5.2	58.1	118	27.3	22.1	0	0	171	54	101	78	12.6	167	91	0.54491	0.0895009	1	1			0	1	0	0	0	0	0	0	26.6874	39.4	9.1	1402	20.4
	3	RCA	0.00866668	0.000119429	0.00854725	0.00701387	0.00114948	0.000447497	1.2679	5.29564	16.51	443	100.876		3.01544	2.05214	5.2	58.1	118	27.3	22.1	0	0	171	54	101	78	12.6	167	91	0.54491	0.0895009	1	1			0	1	0	0	0	0	0	0	26.6874	39.4	9.1	1402	20.4
1	1	LAD	0.00416629	7.02382e-05	0.00409605	0.00114722	8.50103e-06		0.856775			123	87.6842		3.80464	2.07597	4.7	56	90	22.5	10.4	0	0	145	59	75	57	1.2	148	66	0.445946	0.0839286	1	1			0	1	0	0	0	0	0	0	31.1573	33	9.4	924	20.8
	2	LCX	0.0057054	0.00121143	0.00449397	0.00429371	0.000202498	2.51769e-05	0.856775			123	87.6842		3.80464	2.07597	4.7	56	90	22.5	10.4	0	0	145	59	75	57	1.2	148	66	0.445946	0.0839286	1	1			0	1	0	0	0	0	0	0	31.1573	33	9.4	924	20.8
	3	RCA	0.00446751	0.000604959	0.00386255	0.00369183	0.000193291	3.3804e-05	0.856775			123	87.6842		3.80464	2.07597	4.7	56	90	22.5	10.4	0	0	145	59	75	57	1.2	148	66	0.445946	0.0839286	1	1			0	1	0	0	0	0	0	0	31.1573	33	9.4	924	20.8
1	1	LAD	0.0108776	5.73944e-06	0.0108718	0.00399818	0.00118517	9.32645e-05	0.742369	4.41146	0.05	253	63.8874		5.78697	0	4.3	52.4	81	15.7	9.6	0	0	150	61	75	65	0.7	135	65	0.481481	0.0820611	2	2			0	1	0	0	0	0	0	0	25.959	31.2	9.9	677	20.6
	2	LCX	0.0123857	0.000154002	0.0122317	0.00809406	0.00260095	0.00120213	0.742369	4.41146	0.05	253	63.8874		5.78697	0	4.3	52.4	81	15.7	9.6	0	0	150	61	75	65	0.7	135	65	0.481481	0.0820611	2	2			0	1	0	0	0	0	0	0	25.959	31.2	9.9	677	20.6
	3	RCA	0.0121835	1.06644e-05	0.0121729	0.00576557	0.004089	0.0022956	0.742369	4.41146	0.05	253	63.8874		5.78697	0	4.3	52.4	81	15.7	9.6	0	0	150	61	75	65	0.7	135	65	0.481481	0.0820611	2	2			0	1	0	0	0	0	0	0	25.959	31.2	9.9	677	20.6
1	1	LAD	0.0255441	1.12166e-05	0.0255328	0.0128706	0.00163696	4.90728e-05	1.30355	3.8405	0.07	1197	129.116		3.24928	4.1084	5	57.7	119	26.2	15.9	0	0	186	60	109	87					0.0866551	1	1			0	1	0	0	0	0	0	1	27.9529
	2	LCX	0.0246507		0.0246507	0.0116122	0.00887343	0.00421927	1.30355	3.8405	0.07	1197	129.116		3.24928	4.1084	5	57.7	119	26.2	15.9	0	0	186	60	109	87					0.0866551	1	1			0	1	0	0	0	0	0	1	27.9529
1	1	LAD	0.00892707	2.6485e-05	0.00890059	0.00382677	0.000619619	7.34616e-05	1.21291	2.68933	4.05	1589	78.7071		3.33095	3.11481	3.6	40.9	205	72.8	16.6	0	0	269	35	197	183	3.5	111	163	1.46847	0.0880196	2	2	0	0	0	1	1	1	1	0	0	0	29.0354	21.9	8.4	2327	20.2
	2	LCX	0.00831638	0.000321516	0.00799486	0.00618824	0.00132327	0.000462869	1.21291	2.68933	4.05	1589	78.7071		3.33095	3.11481	3.6	40.9	205	72.8	16.6	0	0	269	35	197	183	3.5	111	163	1.46847	0.0880196	2	2	0	0	0	1	1	1	1	0	0	0	29.0354	21.9	8.4	2327	20.2
	3	RCA	0.00859525	8.95734e-05	0.00850567	0.0064385	0.00156475	0.000462635	1.21291	2.68933	4.05	1589	78.7071		3.33095	3.11481	3.6	40.9	205	72.8	16.6	0	0	269	35	197	183	3.5	111	163	1.46847	0.0880196	2	2	0	0	0	1	1	1	1	0	0	0	29.0354	21.9	8.4	2327	20.2
1	1	LAD	0.0130967	1.69012e-05	0.0130798	0.00561127	0.00107396	0.000136988	0.70453	5.72646	0	530	126.752		15.8484	0.693344	4.9	55	120	29.5	12	0	0	181	55	114	61	2.2	146	95	0.650685	0.0890909	1	1			0	1	0	0	0	0	0	0	28.1533	34	8.6	1534	20.6
	2	LCX	0.012593	0.000145664	0.0124474	0.00947025	0.00228358	0.000713785	0.70453	5.72646	0	530	126.752		15.8484	0.693344	4.9	55	120	29.5	12	0	0	181	55	114	61	2.2	146	95	0.650685	0.0890909	1	1			0	1	0	0	0	0	0	0	28.1533	34	8.6	1534	20.6
	3	RCA	0.0169567	7.1181e-06	0.0169496	0.00578786	0.00652327	0.00436202	0.70453	5.72646	0	530	126.752		15.8484	0.693344	4.9	55	120	29.5	12	0	0	181	55	114	61	2.2	146	95	0.650685	0.0890909	1	1			0	1	0	0	0	0	0	0	28.1533	34	8.6	1534	20.6
1	1	LAD	0.0163639	4.71378e-06	0.0163592	0.00696316	0.00174235	0.000168186	1.36397	2.13824	0	276	94.2085		1.5706	0.791288	3.8	43.2	64	28.7	10.3	0	0	123	45	38	198	0.7	132	60	0.454545	0.087963	2	2			0	1	0	1	0	0	0	1	29.9909	39.1	8.8	768	19.6
	2	LCX	0.0140864	7.10944e-05	0.0140153	0.00855844	0.00375801	0.00163584	1.36397	2.13824	0	276	94.2085		1.5706	0.791288	3.8	43.2	64	28.7	10.3	0	0	123	45	38	198	0.7	132	60	0.454545	0.087963	2	2			0	1	0	1	0	0	0	1	29.9909	39.1	8.8	768	19.6
1	2	LCX	0.00938404	0.000133533	0.00925051	0.00438656	0.000660568	5.35596e-05	1.47391	4.46507	1.20333	496	126.582		7.57516	3.9765	3.9	49.7	112	21.2	14.5	0	0	174	50	107	86	2.7	124	84	0.677419	0.0784708	2	2			0	0	0	1	0	0	0	0	24.9416	28.8	9.6	1371	21.1
	3	RCA	0.0130086	0.000824794	0.0121838	0.0110954	0.000739964	0.000282904	1.47391	4.46507	1.20333	496	126.582		7.57516	3.9765	3.9	49.7	112	21.2	14.5	0	0	174	50	107	86	2.7	124	84	0.677419	0.0784708	2	2			0	0	0	1	0	0	0	0	24.9416	28.8	9.6	1371	21.1
1	1	LAD	0.00693647	3.21553e-05	0.00690431	0.00258151	0.000284505	2.42681e-05	1.0338	13.0657	0	195	102.73		20.1411	0.441993	4	52.7	83	15.9	13.6	0	0	144	54	78	62	0.5	131	70	0.534351	0.0759013	2	2			0	1	0	0	0	0	0	0	24.5512	28.6	9.7	1021	20.5
	2	LCX	0.00787222	0.000534528	0.0073377	0.00598047	0.000711389	0.000640062	1.0338	13.0657	0	195	102.73		20.1411	0.441993	4	52.7	83	15.9	13.6	0	0	144	54	78	62	0.5	131	70	0.534351	0.0759013	2	2			0	1	0	0	0	0	0	0	24.5512	28.6	9.7	1021	20.5
	3	RCA	0.00699198	5.12386e-06	0.00698686	0.00488477	0.00168815	0.000420033	1.0338	13.0657	0	195	102.73		20.1411	0.441993	4	52.7	83	15.9	13.6	0	0	144	54	78	62	0.5	131	70	0.534351	0.0759013	2	2			0	1	0	0	0	0	0	0	24.5512	28.6	9.7	1021	20.5
1	1	LAD	0.0116489	1.14883e-05	0.0116374	0.00532054	0.00108565	4.56495e-05	1.46509	6.88921	0		139.355		9.8517	5.54033	3.8	44.4	106	27.1	17.4	1	1	154	47	93	70	0.7	136	87	0.639706	0.0855856	2	2			0	1	0	0	1	1	0	0	32.174	36	8.7	1385	20.3
	2	LCX	0.0123015	0.000626255	0.0116752	0.00793456	0.00240381	0.00129274	1.46509	6.88921	0		139.355		9.8517	5.54033	3.8	44.4	106	27.1	17.4	1	1	154	47	93	70	0.7	136	87	0.639706	0.0855856	2	2			0	1	0	0	1	1	0	0	32.174	36	8.7	1385	20.3
	3	RCA	0.0125476	0.00011438	0.0124332	0.0101413	0.00176395	0.000496307	1.46509	6.88921	0		139.355		9.8517	5.54033	3.8	44.4	106	27.1	17.4	1	1	154	47	93	70	0.7	136	87	0.639706	0.0855856	2	2			0	1	0	0	1	1	0	0	32.174	36	8.7	1385	20.3
1	1	LAD	0.00672287	8.48185e-06	0.00671439	0.00245526	0.000367552	1.86601e-05	1.20907	5.71231	0	304	115.94		11.7557	0.445652	5.2	55.9	149	37.6	14.1	0	0	199	55	116	136	0.2	143	102	0.713287	0.0930233	1	1			0	1	0	0	0	1	0	0	24.8824	38.1	8.9	1337	20.6
	2	LCX	0.00843174	0.000396364	0.00803538	0.00550866	0.00175538	0.000746605	1.20907	5.71231	0	304	115.94		11.7557	0.445652	5.2	55.9	149	37.6	14.1	0	0	199	55	116	136	0.2	143	102	0.713287	0.0930233	1	1			0	1	0	0	0	1	0	0	24.8824	38.1	8.9	1337	20.6
	3	RCA	0.00918772	0.000139138	0.00904858	0.00720061	0.00122945	0.000569077	1.20907	5.71231	0	304	115.94		11.7557	0.445652	5.2	55.9	149	37.6	14.1	0	0	199	55	116	136	0.2	143	102	0.713287	0.0930233	1	1			0	1	0	0	0	1	0	0	24.8824	38.1	8.9	1337	20.6
1	1	LAD	0.0132939	0.000587956	0.0127059	0.00676719	0.000876653	0.000117155	0.844199	6.02528	0	527	140.96				3.5	43.6	126	36.4	19.8	934	6.83948	198	39	123	182	35.3	127	114	0.897638	0.0802752	2	2	0	0	0	1	0	0	0	0	0	0	26.2066	27.6	9	1619	20
	2	LCX	0.0126111	0.00215045	0.0104607	0.00654815	0.00217238	0.00174948	0.844199	6.02528	0	527	140.96				3.5	43.6	126	36.4	19.8	934	6.83948	198	39	123	182	35.3	127	114	0.897638	0.0802752	2	2	0	0	0	1	0	0	0	0	0	0	26.2066	27.6	9	1619	20
1	1	LAD	0.01247	8.1794e-05	0.0123882	0.00555011	0.00107986	6.5615e-05	1.2833	1.16979	0	183	133.179				3.1	39.6	103	33.4	13.3	0	0	186	50	114	109	5	151	102	0.675497	0.0782828	2	2	0	0	0	1	0	1	1	0	0	0	31.0749	32.3	8.7	1498	20.4
	2	LCX	0.0108401	0.000101019	0.0107391	0.00485456	0.000565827	6.15971e-06	1.2833	1.16979	0	183	133.179				3.1	39.6	103	33.4	13.3	0	0	186	50	114	109	5	151	102	0.675497	0.0782828	2	2	0	0	0	1	0	1	1	0	0	0	31.0749	32.3	8.7	1498	20.4
	3	RCA	0.011728	3.3995e-05	0.0116941	0.00536528	0.000953923	3.54009e-05	1.2833	1.16979	0	183	133.179				3.1	39.6	103	33.4	13.3	0	0	186	50	114	109	5	151	102	0.675497	0.0782828	2	2	0	0	0	1	0	1	1	0	0	0	31.0749	32.3	8.7	1498	20.4
1	1	LAD	0.0115025	9.97088e-06	0.0114926	0.00600146	0.00180548	0.000166786	1.55039	3.2113	0	201	131.509				3.1	33.5	94	45.6	19.1	0	0	165	34	78	269	4.2	151	97	0.642384	0.0925373	2	2	0	0	0	1	1	1	1	0	0	1	39.0675	32	9.7	858	19.7
	3	RCA	0.00887875	2.70702e-05	0.00885168	0.00591652	0.00113879	0.000281731	1.55039	3.2113	0	201	131.509				3.1	33.5	94	45.6	19.1	0	0	165	34	78	269	4.2	151	97	0.642384	0.0925373	2	2	0	0	0	1	1	1	1	0	0	1	39.0675	32	9.7	858	19.7
1	1	LAD	0.008761	0.000129577	0.00863143	0.00361437	0.000269878	4.80149e-05	1.34423	5.11904	0	243	101.042				4	47.4	103	32.1	16.2	0	0	171	49	98	123	1.1	142	91	0.640845	0.0843882	2	2			0	1	1	1	1	0	0	0	31.5173	31.3	9.2	1097	20.7
	2	LCX	0.0106821	0.000778955	0.00990315	0.0069716	0.00190458	0.000985085	1.34423	5.11904	0	243	101.042				4	47.4	103	32.1	16.2	0	0	171	49	98	123	1.1	142	91	0.640845	0.0843882	2	2			0	1	1	1	1	0	0	0	31.5173	31.3	9.2	1097	20.7
	3	RCA	0.0162301	0.00297629	0.0132538	0.0108007	0.00173444	0.000672262	1.34423	5.11904	0	243	101.042				4	47.4	103	32.1	16.2	0	0	171	49	98	123	1.1	142	91	0.640845	0.0843882	2	2			0	1	1	1	1	0	0	0	31.5173	31.3	9.2	1097	20.7
1	1	LAD	0.012436	9.52455e-05	0.0123407	0.00527671	0.00120992	9.40696e-05	1.4501	3.21604	0.233333	152	119.401				5.4	60.2	83	20.2	13.2	0	0	160	66	76	86	0.9	163	73	0.447853	0.089701	1	1			0	1	1	1	1	1	0	0	32.0767	34.2	9.8	831	20.1
	2	LCX	0.0113793	0.000111876	0.0112674	0.00630535	0.00335285	0.00152177	1.4501	3.21604	0.233333	152	119.401				5.4	60.2	83	20.2	13.2	0	0	160	66	76	86	0.9	163	73	0.447853	0.089701	1	1			0	1	1	1	1	1	0	0	32.0767	34.2	9.8	831	20.1
	3	RCA	0.0118428	3.72542e-05	0.0118055	0.00653852	0.00293725	0.0022328	1.4501	3.21604	0.233333	152	119.401				5.4	60.2	83	20.2	13.2	0	0	160	66	76	86	0.9	163	73	0.447853	0.089701	1	1			0	1	1	1	1	1	0	0	32.0767	34.2	9.8	831	20.1
1	1	LAD	0.0184037	0.000106449	0.0182972	0.00957901	0.00109932	8.40383e-05	1.35582	5.20884	0.14	371	98.1359				3.7	38.1	190	88	26.9	16	2.77259	267	34	181	264	3.3	111	162	1.45946	0.0971129	2	2			0	1	0	1	0	1	0	0	36.9969	23.2	8.4	2399	20
	2	LCX	0.017216	5.89419e-05	0.0171571	0.00714384	0.00590908	0.00398953	1.35582	5.20884	0.14	371	98.1359				3.7	38.1	190	88	26.9	16	2.77259	267	34	181	264	3.3	111	162	1.45946	0.0971129	2	2			0	1	0	1	0	1	0	0	36.9969	23.2	8.4	2399	20
	3	RCA	0.0152683	0	0.0152683	0.00501835	0.00613192	0.00399927	1.35582	5.20884	0.14	371	98.1359				3.7	38.1	190	88	26.9	16	2.77259	267	34	181	264	3.3	111	162	1.45946	0.0971129	2	2			0	1	0	1	0	1	0	0	36.9969	23.2	8.4	2399	20
1	1	LAD	0.0135202	0.00311859	0.0104016	0.00479141	0.000446479	7.99481e-06	0.858186	4.93126	0	151	110.417				6.8	77	95	21.1	10.4	656	6.48616	230	102	111	84	2	222	89	0.400901	0.0883117	1	1	1	1	0	1	0	0	0	0	0	0	15.78	40.3	10.4	945	21.2
	2	LCX	0.00960679	0.000753661	0.00885312	0.00720731	0.00124163	0.000362295	0.858186	4.93126	0	151	110.417				6.8	77	95	21.1	10.4	656	6.48616	230	102	111	84	2	222	89	0.400901	0.0883117	1	1	1	1	0	1	0	0	0	0	0	0	15.78	40.3	10.4	945	21.2
	3	RCA	0.013213	8.65907e-06	0.0132044	0.00827424	0.0033859	0.00150219	0.858186	4.93126	0	151	110.417				6.8	77	95	21.1	10.4	656	6.48616	230	102	111	84	2	222	89	0.400901	0.0883117	1	1	1	1	0	1	0	0	0	0	0	0	15.78	40.3	10.4	945	21.2
0													42.5201	144.081										187	62	112	88											0	0	0				0	26.3
0													40.8035	159.187										223	78	118	142											0	0	0				0	18.1
0													73.4474	184.561										251	53	171	167											0	0	0				0	22.7
0													23.8626	142.629										162	69	85	32											0	0	0				0	25.8
0													55.5899	233.3										236	67	147	98											0	0	0				0	17.1
0													70.2429	194.1										255	82	147	93											0	0	0				0	16.7
0													35.1239	92.5										189	55	117	66											0	0	0				0	25.9
0													36.0288	54.4										157	56	83	46											0	0	0				0	18.4
0													21.9338	76										155	72	56	76											0	0	0				0	25.4
0													47.0124	69.3										212	80	114	50											0	0	0				0	20.2
0													74.0071	97.4										236	53	151	135											0	0	0				0	25.2
0													41.8	256.502										183	55	108	95											0	0	0				0	27
0													45.5	130.736										242	63	169	91											0	0	0				0	18.5
0													49.4744	173.6										233	61	153	79											0	0	0				0	18.9
0													49.3085	191.16										178	44	99	139											0	0	0				0	26.9
0													28.2466	206.8										185	66	107	36											0	0	0				0	19.2
0													44.9726	136.22										227	51	144	161											0	0	0				0	26.9
0													38.5353	213.8										232	70	145	73											0	0	0				0	21.8
0													63.8212	197										207	50	136	108											0	0	0				0	25
0													49.1	110.251										187	48	115	141											0	0	0				0	26.7
0													66.5644	111.483										225	60	139	114											0	0	0				0	24.1
0													69.4178	181.32										203	46	151	73											0	0	0				0	23.1
0													50.1474	191.5										232	57	145	125											0	0	0				0	21.3
0													40.9821	163										216	49	139	118											0	0	0				0	22.6
0													52.788	51.9										168	41	101	127											0	0	0				0	25.5
0													47.9	132.154										162	47	100	91											0	0	0				0	20.8
0													33.0359	77.2										168	81	59	46											0	0	0				0	19.3
0													53.8284	186.68										228	59	152	139											0	0	0				0	26.4
0													50.8774	221.4										207	72	117	54											0	0	0				0	22.9
0													38.8739	216.2										244	72	161	57											0	0	0				0	23.7
0													62.3894	113.72										217	46	121	189											0	0	0				0	27.1
0													59.9654	210.776										216	72	120	104											0	0	0				0	26.7
0													47.2556	186.12										200	60	119	119											0	0	0				0	22.6
0													44.6758	73.7										221	66	115	138											0	0	0				0	23
0													53.7576	135.7										194	71	93	113											0	0	0				0	20.9
0													51.8235	61.6										231	52	159	90											0	0	0				0	22
0													45.1413	74.9										223	60	140	82											0	0	0				0	27.6
0													61.273	35.7										197	42	132	128											0	0	0				0	22.8
0													95.2535	93.3										228	38	159	252											0	0	0				0	27.1
0													55.3445	90.2										231	64	131	114											0	0	0				0	25.7
0													67.1038	85.1										194	53	123	69											0	0	0				0	20.7
0													43.9793	56.4										183	45	119	73											0	0	0				0	23.5
[truncated: 32 more columns]

## Sheet: Table 3
LC-MS_IDs	oxHDL	oxHDL GROUP	P02647 1xOxidation [M136]	P02647 1xOxidation [M136]; 1xDioxidation [W132]	P02647 1xOxidation [Y124(99.7)]	P02647 1xDioxidation [W96]	GROUP	artery	SEGMENT_Name	Total Burden, LI-adjusted	Dense Calcium Burden, LI-adjusted	Noncalcified Burden, LI-adjusted	Fibrous burden, LI-adjusted	Fibrous fatty burden, LI- Adjusted	Necrotic Core burden, Adjusted	CETP activity	CEC_Martin	sCD36 (ng/mL)	sLOX-1 (pg/ml)	oxLDL (U/L)	oxHDL (U/mL)	ApoC3P(mg/dL)	ApoC3d(mg/dL)	ApoE-HDL (mg/dL)	HDL-C (mg/dL)	LDL-C (mg/dL)	sdLDL-C (mg/dL)	LDL-TG (mg/dL)	Total Agaston Score	LogAgaston Score	Tot. Cholesterol	HDL	LDL	TGs	CRP	Apo A-1	Apo B	ApoB/ApoA1	ApoE/HDL	CVD	CVD1	ISCHEMIA SYMPTOMS	Year follow-up	CAD	DM2	HTN	HLD	POST_PCI	POST_CABG
1	H	1			9.3584e+06		1	1	LAD	0.00801939	0.000380641	0.00763875	0.00333419	0.000264471	2.16805e-05	1.05949	1.10001	0	214	71.6223	1581.25	11.6819	7.29655	6.5	69.9	112	33.4	18.9	240	5.48064	183	68	97	89	0.9	190	88	0.463158	0.09299	1	1	0	0	1	1	0	1	0	0
1	H	1			9.3584e+06			2	LCX	0.00712682	1.45746e-05	0.00711225	0.00302974	0.000259144	1.84849e-05	1.05949	1.10001	0	214	71.6223	1581.25	11.6819	7.29655	6.5	69.9	112	33.4	18.9	240	5.48064	183	68	97	89	0.9	190	88	0.463158	0.09299	1	1	0	0	1	1	0	1	0	0
1	H	1			9.3584e+06			3	RCA	0.00938937	0.000134902	0.00925447	0.00423085	0.000294256	4.94547e-06	1.05949	1.10001	0	214	71.6223	1581.25	11.6819	7.29655	6.5	69.9	112	33.4	18.9	240	5.48064	183	68	97	89	0.9	190	88	0.463158	0.09299	1	1	0	0	1	1	0	1	0	0
2	L	2			2.9548e+07		1	1	LAD	0.0103496	7.07445e-07	0.0103489	0.00518406	0.000485264	1.20266e-05	5.46194	0.825826	0.68	311	78.8404	357.436	9.92777	2.51133	1.9	27.5	82	38.2	16.2	0	0	173	24	80	346	5.4	110	100	0.909091	0.0690909	0	0	0	0	1	0	0	0	0	0
2	L	2			2.9548e+07			2	LCX	0.011092	9.31498e-05	0.0109988	0.00955912	0.00118397	0.000250748	5.46194	0.825826	0.68	311	78.8404	357.436	9.92777	2.51133	1.9	27.5	82	38.2	16.2	0	0	173	24	80	346	5.4	110	100	0.909091	0.0690909	0	0	0	0	1	0	0	0	0	0
2	L	2			2.9548e+07			3	RCA	0.0110904	2.47171e-05	0.0110657	0.00841587	0.00202675	0.000583851	5.46194	0.825826	0.68	311	78.8404	357.436	9.92777	2.51133	1.9	27.5	82	38.2	16.2	0	0	173	24	80	346	5.4	110	100	0.909091	0.0690909	0	0	0	0	1	0	0	0	0	0
3	H	1				465416347	1	1	LAD	0.00651269	0.00284696	0.00366573	0.00359654	6.78422e-05	1.3942e-05	2.32928	1.2129	0	115	67.4145	2116.29	24.3164	3.69957	8	81.1	104	35.3	18.5	0	0	203	94	96	66	1.5	194	95	0.489691	0.0986436	1	1	0	0	1	1	0	1	0	0
3	H	1				465416347		2	LCX	0.00602062	0.000105612	0.00591501	0.00281048	4.95355e-05	8.78629e-07	2.32928	1.2129	0	115	67.4145	2116.29	24.3164	3.69957	8	81.1	104	35.3	18.5	0	0	203	94	96	66	1.5	194	95	0.489691	0.0986436	1	1	0	0	1	1	0	1	0	0
3	H	1				465416347		3	RCA	0.00560581	0.000845833	0.00475998	0.00419247	0.000488372	8.68416e-05	2.32928	1.2129	0	115	67.4145	2116.29	24.3164	3.69957	8	81.1	104	35.3	18.5	0	0	203	94	96	66	1.5	194	95	0.489691	0.0986436	1	1	0	0	1	1	0	1	0	0
4	L	2			3.02877e+06	2.63226e+06	1	1	LAD	0.00935721	0.00021667	0.00914054	0.00665612	0.00179541	0.000705429	6.61534	1.28807	0	295	59.7803	284.442	37.5037	6.78296	7.5	70.6	179	63.3	22	0	0	260	65	167	141	1.7	201	127	0.631841	0.106232	1	1	0	0	1	0	0	0	0	0
4	L	2			3.02877e+06	2.63226e+06		2	LCX	0.0104293	4.03015e-05	0.010389	0.00445155	0.000724614	5.21415e-05	6.61534	1.28807	0	295	59.7803	284.442	37.5037	6.78296	7.5	70.6	179	63.3	22	0	0	260	65	167	141	1.7	201	127	0.631841	0.106232	1	1	0	0	1	0	0	0	0	0
4	L	2			3.02877e+06	2.63226e+06		3	RCA	0.0101837	2.99949e-05	0.0101537	0.00532011	0.00294022	0.00186354	6.61534	1.28807	0	295	59.7803	284.442	37.5037	6.78296	7.5	70.6	179	63.3	22	0	0	260	65	167	141	1.7	201	127	0.631841	0.106232	1	1	0	0	1	0	0	0	0	0
5	H	1	13611767660	3.96941e+08	4.69371e+07	6.97628e+07	1	1	LAD	0.0152623	0.000843224	0.0144191	0.0128849	0.00135914	0.000161037	4.50671	1.51013	0	387	65.9861	1253.48	7.16972	2.51366	2.5	32.2	65	41.4	25.1	166	5.11199	143	23		413	4.2	117	85	0.726496	0.0776398	0	0	0	0	1	0	0	1	0	0
5	H	1	13611767660	3.96941e+08	4.69371e+07	6.97628e+07		2	LAD	0.0154481	0.000269256	0.0151789	0.00683013	0.00178981	0.000355246	4.50671	1.51013	0	387	65.9861	1253.48	7.16972	2.51366	2.5	32.2	65	41.4	25.1	166	5.11199	143	23		413	4.2	117	85	0.726496	0.0776398	0	0	0	0	1	0	0	1	0	0
5	H	1	13611767660	3.96941e+08	4.69371e+07	6.97628e+07		3	RCA	0.0144352	1.87454e-05	0.0144165	0.00426735	0.00519154	0.00484742	4.50671	1.51013	0	387	65.9861	1253.48	7.16972	2.51366	2.5	32.2	65	41.4	25.1	166	5.11199	143	23		413	4.2	117	85	0.726496	0.0776398	0	0	0	0	1	0	0	1	0	0
6	L	2	178131535	8.20246e+07	2.50561e+06	4.05491e+07	1	1	LAD	0.0132377	2.99605e-05	0.0132077	0.00575184	0.000930638	6.83474e-05	7.99108	1.09469	0	148	54.0118	427.35	17.1539	2.91805	2.4	35.2	48	11.8	10.3	6	1.79176	108	37	47	121	6.8	111	49	0.441441	0.0681818	0	0	0	0	1	0	1	1	0	0
6	L	2	178131535	8.20246e+07	2.50561e+06	4.05491e+07		2	LCX	0.0134108	0.000194072	0.0132167	0.0073406	0.00308953	0.00270457	7.99108	1.09469	0	148	54.0118	427.35	17.1539	2.91805	2.4	35.2	48	11.8	10.3	6	1.79176	108	37	47	121	6.8	111	49	0.441441	0.0681818	0	0	0	0	1	0	1	1	0	0
6	L	2	178131535	8.20246e+07	2.50561e+06	4.05491e+07		3	RCA	0.016294	0	0.016294	0.00818355	0.00512061	0.00293126	7.99108	1.09469	0	148	54.0118	427.35	17.1539	2.91805	2.4	35.2	48	11.8	10.3	6	1.79176	108	37	47	121	6.8	111	49	0.441441	0.0681818	0	0	0	0	1	0	1	1	0	0
7	H	1	21395161974	2.68729e+08	2.66738e+07	4.88436e+07	1	1	LAD	0.00875328	4.20896e-05	0.00871119	0.00450238	0.000245915	1.19646e-05	5.36805	1.23344	0		104.69	2229.86	18.8162	8.9195	7.8	79.7	163	62.8	22.8	13	2.56495	244	75	140	144	3.2	202	125	0.618812	0.097867	1	1	0	0	1	0	0	0	0	0
7	H	1	21395161974	2.68729e+08	2.66738e+07	4.88436e+07		2	LCX	0.00782709	5.73378e-05	0.00776975	0.00370336	0.000241758	1.34124e-06	5.36805	1.23344	0		104.69	2229.86	18.8162	8.9195	7.8	79.7	163	62.8	22.8	13	2.56495	244	75	140	144	3.2	202	125	0.618812	0.097867	1	1	0	0	1	0	0	0	0	0
7	H	1	21395161974	2.68729e+08	2.66738e+07	4.88436e+07		3	RCA	0.0120375	4.10179e-05	0.0119965	0.00653973	0.000595811	2.15607e-05	5.36805	1.23344	0		104.69	2229.86	18.8162	8.9195	7.8	79.7	163	62.8	22.8	13	2.56495	244	75	140	144	3.2	202	125	0.618812	0.097867	1	1	0	0	1	0	0	0	0	0
8	L	2	1.29908e+07	1.25222e+07		1020996992	1	1	LAD	0.0152317	1.03826e-05	0.0152213	0.00684131	0.00108073	9.37819e-05	3.14677	1.17969	0	198	58.5458	220.783	30.4732	5.85958	2.5	33.3	94	42.4	13.1	1	0	179	22	0	518	4.9	95	94	0.989474	0.0750751	0	0	0	0	0	0	1	0	0	0
8	L	2	1.29908e+07	1.25222e+07		1020996992		2	LCX	0.0200713	1.57112e-05	0.0200556	0.0065342	0.0072039	0.00623644	3.14677	1.17969	0	198	58.5458	220.783	30.4732	5.85958	2.5	33.3	94	42.4	13.1	1	0	179	22	0	518	4.9	95	94	0.989474	0.0750751	0	0	0	0	0	0	1	0	0	0
8	L	2	1.29908e+07	1.25222e+07		1020996992		3	RCA	0.0234724	4.48763e-05	0.0234275	0.0166833	0.0056308	0.000950002	3.14677	1.17969	0	198	58.5458	220.783	30.4732	5.85958	2.5	33.3	94	42.4	13.1	1	0	179	22	0	518	4.9	95	94	0.989474	0.0750751	0	0	0	0	0	0	1	0	0	0
9	H	1	2233190596	1389199486	7.54553e+07	7.59111e+08	1	1	LAD	0.00930663	0.000764947	0.00854168	0.00453813	0.00034859	1.84935e-05	6.12984	0.892014	0		88.2355	1263.27	14.9821	4.27166	7.3	80	81	21.1	10.5	267	5.58725	178	85	80	61	0.7	188	74	0.393617	0.09125	1	1	0	0	1	0	0	0	1	0
9	H	1	2233190596	1389199486	7.54553e+07	7.59111e+08		2	LCX	0.0104933	0.000337805	0.0101555	0.00546051	0.00042752	1.89151e-05	6.12984	0.892014	0		88.2355	1263.27	14.9821	4.27166	7.3	80	81	21.1	10.5	267	5.58725	178	85	80	61	0.7	188	74	0.393617	0.09125	1	1	0	0	1	0	0	0	1	0
9	H	1	2233190596	1389199486	7.54553e+07	7.59111e+08		3	RCA	0.0112783	4.85473e-05	0.0112297	0.00593425	0.000589128	2.75539e-05	6.12984	0.892014	0		88.2355	1263.27	14.9821	4.27166	7.3	80	81	21.1	10.5	267	5.58725	178	85	80	61	0.7	188	74	0.393617	0.09125	1	1	0	0	1	0	0	0	1	0
10	H	1	2385041747	2435386882	6.72871e+07	5.17807e+08	1	1	LAD	0.00923862	0.00111033	0.00812829	0.00346235	0.000554092	0.000147988	7.1691	1.69309	0	166	94.58	1031.27	12.271	2.69039	9.2	90.6	163	43	11.7	408	6.01127	265	93	163	46	0.2	188	118	0.62766	0.101545	1	1	0	0	1	1	1	1	0	0
10	H	1	2385041747	2435386882	6.72871e+07	5.17807e+08		2	LCX	0.0108658	0.00185709	0.00900869	0.00728095	0.000987336	0.000740084	7.1691	1.69309	0	166	94.58	1031.27	12.271	2.69039	9.2	90.6	163	43	11.7	408	6.01127	265	93	163	46	0.2	188	118	0.62766	0.101545	1	1	0	0	1	1	1	1	0	0
10	H	1	2385041747	2435386882	6.72871e+07	5.17807e+08		3	RCA	0.00714142	5.55767e-05	0.00708584	0.00525618	0.00124127	0.000724575	7.1691	1.69309	0	166	94.58	1031.27	12.271	2.69039	9.2	90.6	163	43	11.7	408	6.01127	265	93	163	46	0.2	188	118	0.62766	0.101545	1	1	0	0	1	1	1	1	0	0
11	L	2	1.00175e+08	3.64946e+07	1.21193e+07	7.18221e+08	1	1	LAD	0.0118396	0.00515647	0.00668314	0.00262632	0.000394744	7.73988e-05	3.43392	0.961907	0	305	69.1356	250.261	55.3452	8.16833	1.4	20.6	37	21.5	17.2	1785	7.48717	96	12		473	4.6	83	59	0.710843	0.0679612	0	0	1	0	1	0	0	1	0	0
11	L	2	1.00175e+08	3.64946e+07	1.21193e+07	7.18221e+08		2	LCX	0.0116183	0.00295531	0.00866295	0.00658534	0.00144689	0.000666685	3.43392	0.961907	0	305	69.1356	250.261	55.3452	8.16833	1.4	20.6	37	21.5	17.2	1785	7.48717	96	12		473	4.6	83	59	0.710843	0.0679612	0	0	1	0	1	0	0	1	0	0
11	L	2	1.00175e+08	3.64946e+07	1.21193e+07	7.18221e+08		3	RCA	0.0115753	0.0064546	0.00512073	0.00438675	0.000545236	0.000212009	3.43392	0.961907	0	305	69.1356	250.261	55.3452	8.16833	1.4	20.6	37	21.5	17.2	1785	7.48717	96	12		473	4.6	83	59	0.710843	0.0679612	0	0	1	0	1	0	0	1	0	0
12	L	2	1.27013e+07		9.44372e+06	1791181179	1	1	LAD	0.0108439	5.99276e-06	0.0108379	0.0039292	0.000853186	5.59325e-05	4.00349	1.20059	0	343	53.5434	330.027	5.44156	2.17786	2.6	39.6	69	18.8	17.2	0	0	113	37	54	111	15.7	116	58	0.5	0.0656566	0	0	1	0	1	0	1	0	0	0
12	L	2	1.27013e+07		9.44372e+06	1791181179		2	LCX	0.0129988	3.99187e-05	0.0129589	0.0079317	0.00328716	0.00167338	4.00349	1.20059	0	343	53.5434	330.027	5.44156	2.17786	2.6	39.6	69	18.8	17.2	0	0	113	37	54	111	15.7	116	58	0.5	0.0656566	0	0	1	0	1	0	1	0	0	0
12	L	2	1.27013e+07		9.44372e+06	1791181179		3	RCA	0.0139064	9.10177e-06	0.0138973	0.00677945	0.00400322	0.00304527	4.00349	1.20059	0	343	53.5434	330.027	5.44156	2.17786	2.6	39.6	69	18.8	17.2	0	0	113	37	54	111	15.7	116	58	0.5	0.0656566	0	0	1	0	1	0	1	0	0	0
13	H	1	14329066875	1351461818	1.63916e+07	1.97368e+08	1	1	LAD	0.0148479	0.00242828	0.0124197	0.00551952	0.00115495	6.05666e-05	8.53634	1.18833	0	124	45.8471	814.102	15.9954	2.47727	3	40.5	90	18.2	16.7	896	6.79794	138	41	79	91	0	126	78	0.619048	0.0740741	0	0	0	0	0	0	0	0	0	0
13	H	1	14329066875	1351461818	1.63916e+07	1.97368e+08		2	LCX	0.0134618	0.000625839	0.012836	0.00901303	0.0026385	0.00119728	8.53634	1.18833	0	124	45.8471	814.102	15.9954	2.47727	3	40.5	90	18.2	16.7	896	6.79794	138	41	79	91	0	126	78	0.619048	0.0740741	0	0	0	0	0	0	0	0	0	0
13	H	1	14329066875	1351461818	1.63916e+07	1.97368e+08		3	RCA	0.0199576	0.00192293	0.0180346	0.0104882	0.00422493	0.00325475	8.53634	1.18833	0	124	45.8471	814.102	15.9954	2.47727	3	40.5	90	18.2	16.7	896	6.79794	138	41	79	91	0	126	78	0.619048	0.0740741	0	0	0	0	0	0	0	0	0	0
14	L	2	1730902217	2.75566e+07		1.42758e+08	1	1	LAD	0.0226778	4.68597e-06	0.0226731	0.0100306	0.00179686	0.000255386	10.1788	1.05668	0	177	84.138	327.426	18.4276	3.59029	2.9	36	75	23.8	15.3	1	0	145	37	77	156	12.3	113	75	0.663717	0.0805556	0	0	0	0	1	0	1	0	0	0
14	L	2	1730902217	2.75566e+07		1.42758e+08		2	LCX	0.0166539	3.39898e-06	0.0166505	0.00477652	0.00663348	0.00513013	10.1788	1.05668	0	177	84.138	327.426	18.4276	3.59029	2.9	36	75	23.8	15.3	1	0	145	37	77	156	12.3	113	75	0.663717	0.0805556	0	0	0	0	1	0	1	0	0	0
14	L	2	1730902217	2.75566e+07		1.42758e+08		3	RCA	0.025846	0	0.025846	0.0037152	0.00903608	0.01288	10.1788	1.05668	0	177	84.138	327.426	18.4276	3.59029	2.9	36	75	23.8	15.3	1	0	145	37	77	156	12.3	113	75	0.663717	0.0805556	0	0	0	0	1	0	1	0	0	0
15	H	1	3.0288e+08	10853861	24612864	3.06012e+08	1	1	LAD	0.00683647	7.71617e-06	0.00682876	0.00257878	0.000374333	4.55056e-05	2.51298	1.1066	1.52667	114	67.6514	1069.95	25.7914	6.18207	5.4	62.8	98	25.2	12.5	0	0	166	63	91	62	1.2	164	78	0.47561	0.0859873			0	0	1	0	0	1	0	0
15	H	1	3.0288e+08	10853861	24612864	3.06012e+08		2	LCX	0.0082207	2.60457e-05	0.00819466	0.0032639	0.000450839	5.20915e-05	2.51298	1.1066	1.52667	114	67.6514	1069.95	25.7914	6.18207	5.4	62.8	98	25.2	12.5	0	0	166	63	91	62	1.2	164	78	0.47561	0.0859873			0	0	1	0	0	1	0	0
15	H	1	3.0288e+08	10853861	24612864	3.06012e+08		3	RCA	0.00794631	2.47162e-05	0.00792159	0.00277392	0.000256193	1.18828e-05	2.51298	1.1066	1.52667	114	67.6514	1069.95	25.7914	6.18207	5.4	62.8	98	25.2	12.5	0	0	166	63	91	62	1.2	164	78	0.47561	0.0859873			0	0	1	0	0	1	0	0
16	H	1	3.28282e+07			4.85914e+08	1	1	LAD	0.00810991	0.000786171	0.00732374	0.00272722	0.000959412	0.000400309	3.79641	1.06379	0	207	50.5284	916.036	16.2689	2.98349	2.3	34.3	58	15.8	10.6	128	4.85203	110	40	56	71	0.6	128	57	0.445312	0.0670554	0	0	0	0	1	0	0	1	1	0
16	H	1	3.28282e+07			4.85914e+08		2	LCX	0.0057588	0.00127277	0.00448603	0.00419206	0.00023046	5.5018e-05	3.79641	1.06379	0	207	50.5284	916.036	16.2689	2.98349	2.3	34.3	58	15.8	10.6	128	4.85203	110	40	56	71	0.6	128	57	0.445312	0.0670554	0	0	0	0	1	0	0	1	1	0
16	H	1	3.28282e+07			4.85914e+08		3	RCA	0.00597142	0.000465761	0.00550566	0.00507915	0.000426693	5.37297e-05	3.79641	1.06379	0	207	50.5284	916.036	16.2689	2.98349	2.3	34.3	58	15.8	10.6	128	4.85203	110	40	56	71	0.6	128	57	0.445312	0.0670554	0	0	0	0	1	0	0	1	1	0
17	H	1		1.57079e+06	2.93727e+07	1.19855e+08	1	1	LAD	0.00550322	0.000369947	0.00513327	0.00206273	0.000268975	4.37733e-05	4.43229	0.959261	0	304	57.8115	1411.61	10.7646	3.67443	4.8	57.6	60	14.6	12.5	134	4.89784	131	62	58	53	1.9	149	51	0.342282	0.0833333			0	0	1	0	0	0	0	1
17	H	1		1.57079e+06	2.93727e+07	1.19855e+08		2	LCX	0.00697939	0.000148202	0.00683119	0.00322413	0.000283331	2.5185e-05	4.43229	0.959261	0	304	57.8115	1411.61	10.7646	3.67443	4.8	57.6	60	14.6	12.5	134	4.89784	131	62	58	53	1.9	149	51	0.342282	0.0833333			0	0	1	0	0	0	0	1
17	H	1		1.57079e+06	2.93727e+07	1.19855e+08		3	RCA	0.011304	3.63102e-05	0.0112677	0.0050733	0.000997041	5.71439e-05	4.43229	0.959261	0	304	57.8115	1411.61	10.7646	3.67443	4.8	57.6	60	14.6	12.5	134	4.89784	131	62	58	53	1.9	149	51	0.342282	0.0833333			0	0	1	0	0	0	0	1
18	L	2				9.96017e+08	1	1	LAD	0.00975011	2.48515e-05	0.00972526	0.00410101	0.00034193	8.56949e-06	4.48805	1.18787	0	280	111.194	281.955	34.0126	6.41562	6.8	66.4	212	85.2	18.6	0	0	282	62	192	135	1.1	172	143	0.831395	0.10241	1	1	0	0	1	0	0	0	0	1
18	L	2				9.96017e+08		2	LCX	0.00854286	0.000226557	0.00831631	0.00625756	0.00163828	0.000447287	4.48805	1.18787	0	280	111.194	281.955	34.0126	6.41562	6.8	66.4	212	85.2	18.6	0	0	282	62	192	135	1.1	172	143	0.831395	0.10241	1	1	0	0	1	0	0	0	0	1
18	L	2				9.96017e+08		3	RCA	0.0112496	7.66368e-05	0.011173	0.00723653	0.00245196	0.00144219	4.48805	1.18787	0	280	111.194	281.955	34.0126	6.41562	6.8	66.4	212	85.2	18.6	0	0	282	62	192	135	1.1	172	143	0.831395	0.10241	1	1	0	0	1	0	0	0	0	1
19	L	2	2.83103e+06		5.90035e+06	1620984010	1	1	LAD	0.00694939	0.000133187	0.00681621	0.00236743	0.000356128	3.27213e-05	8.41068	1.16151	0.01	193	86.8247	290.244	26.1973	7.58784	7.2	73.8	146	39.4	11.4	22	3.09104	226	78	128	101	1.8	203	108	0.53202	0.097561	1	1	0	0	0	0	1	0	0	0
19	L	2	2.83103e+06		5.90035e+06	1620984010		2	LCX	0.00840089	0.000161418	0.00823947	0.00381159	6.27376e-05	1.95008e-06	8.41068	1.16151	0.01	193	86.8247	290.244	26.1973	7.58784	7.2	73.8	146	39.4	11.4	22	3.09104	226	78	128	101	1.8	203	108	0.53202	0.097561	1	1	0	0	0	0	1	0	0	0
19	L	2	2.83103e+06		5.90035e+06	1620984010		3	RCA	0.00892222	0.000505488	0.00841674	0.00745987	0.000743172	0.000249831	8.41068	1.16151	0.01	193	86.8247	290.244	26.1973	7.58784	7.2	73.8	146	39.4	11.4	22	3.09104	226	78	128	101	1.8	203	108	0.53202	0.097561	1	1	0	0	0	0	1	0	0	0
20	L	2			2.49144e+07	1190986071	1	1	LAD	0.0104104	0.000446945	0.00996343	0.00458788	0.00106228	0.000341723	4.25002	0.972342	0	242	63.1815	315.345	12.5178	2.45413	2.9	37	136	33.8	19.2	234	5.45532	109	36	50	110	4	108	60	0.555556	0.0783784	0	0	0	0	1	0	0	0	0	0
20	L	2			2.49144e+07	1190986071		2	LCX	0.00626085	0.000799701	0.00546115	0.00517836	0.000270946	5.00583e-05	4.25002	0.972342	0	242	63.1815	315.345	12.5178	2.45413	2.9	37	136	33.8	19.2	234	5.45532	109	36	50	110	4	108	60	0.555556	0.0783784	0	0	0	0	1	0	0	0	0	0
20	L	2			2.49144e+07	1190986071		3	RCA	0.0112211	0.00137647	0.00984459	0.00880725	0.000833863	0.000250178	4.25002	0.972342	0	242	63.1815	315.345	12.5178	2.45413	2.9	37	136	33.8	19.2	234	5.45532	109	36	50	110	4	108	60	0.555556	0.0783784	0	0	0	0	1	0	0	0	0	0
[truncated: 37 more columns]
